# Supplementary material for: NPM1 Mediates mRNA Sorting into Extracellular Vesicles via Specific RNA Motif Binding and Phase Separation
Source: Adv Sci (Weinh). 2026 Feb 3;13(30):e14852. doi: 10.1002/advs.202514852 (PMC13248789; doi:10.1002/advs.202514852)
Supplement: Supplementary file 2 — Supporting File 2: advs74153‐sup‐0002‐SuppMat.xlsx. [file ADVS-13-e14852-s001.xlsx]

## Sheet: Sheet1
Repeat1										Repeat2										Repeat3
Accession	Description	ΣCoverage	Σ# Proteins	Σ# Unique Peptides	Σ# Peptides	Σ# PSMs	EV_exp: Area	EV_con: Area		Accession	Description	ΣCoverage	Σ# Proteins	Σ# Unique Peptides	Σ# Peptides	Σ# PSMs	EV_exp: Area	EV_con: Area		Accession	Description	ΣCoverage	Σ# Proteins	Σ# Unique Peptides	Σ# Peptides	Σ# PSMs	EV_exp: Area	EV_con: Area
P04264	Keratin, type II cytoskeletal 1 OS=Homo sapiens GN=KRT1 PE=1 SV=6 - [K2C1_HUMAN]	61.96	6	45	52	3793	5.5381e+08	9.77154e+08		P35908	Keratin, type II cytoskeletal 2 epidermal OS=Homo sapiens GN=KRT2 PE=1 SV=2 - [K22E_HUMAN]	82	5	37	48	287	1.29157e+09	1928897222		H6VRF8	Keratin 1 OS=Homo sapiens OX=9606 GN=KRT1 PE=3 SV=1 - [H6VRF8_HUMAN]	68.48	19	49	55	2215	4.06278e+08	4.99716e+08
P35908	Keratin, type II cytoskeletal 2 epidermal OS=Homo sapiens GN=KRT2 PE=1 SV=2 - [K22E_HUMAN]	79.81	6	34	51	2663	3.35521e+08	6.10818e+08		F5H6Q2	Polyubiquitin-C (Fragment) OS=Homo sapiens GN=UBC PE=1 SV=8 - [F5H6Q2_HUMAN]	72.13	23	6	6	104	1.35863e+10	1.16522e+10		P13645	Keratin, type I cytoskeletal 10 OS=Homo sapiens OX=9606 GN=KRT10 PE=1 SV=6 - [K1C10_HUMAN]	60.27	25	31	40	1541	2.91052e+08	2.92731e+08
P13645	Keratin, type I cytoskeletal 10 OS=Homo sapiens GN=KRT10 PE=1 SV=6 - [K1C10_HUMAN]	53.94	19	30	38	2740	4.01662e+08	4.66745e+08		P68871	Hemoglobin subunit beta OS=Homo sapiens GN=HBB PE=1 SV=2 - [HBB_HUMAN]	68.03	11	8	8	68	2.57506e+07	3.02033e+07		P35908	Keratin, type II cytoskeletal 2 epidermal OS=Homo sapiens OX=9606 GN=KRT2 PE=1 SV=2 - [K22E_HUMAN]	73.4	5	36	48	1497	2.31589e+08	3.01208e+08
P02538	Keratin, type II cytoskeletal 6A OS=Homo sapiens GN=KRT6A PE=1 SV=3 - [K2C6A_HUMAN]	54.61	28	4	44	1311	1.38801e+08	2.75942e+08		P35527	Keratin, type I cytoskeletal 9 OS=Homo sapiens GN=KRT9 PE=1 SV=3 - [K1C9_HUMAN]	64.69	2	26	27	173	6.37809e+08	6.04647e+08		P35527	Keratin, type I cytoskeletal 9 OS=Homo sapiens OX=9606 GN=KRT9 PE=1 SV=3 - [K1C9_HUMAN]	61.32	2	30	31	1090	1.77788e+08	2.51116e+08
P04259	Keratin, type II cytoskeletal 6B OS=Homo sapiens GN=KRT6B PE=1 SV=5 - [K2C6B_HUMAN]	54.61	27	3	43	1393	1.67593e+08	4.04829e+08		P04264	Keratin, type II cytoskeletal 1 OS=Homo sapiens GN=KRT1 PE=1 SV=6 - [K2C1_HUMAN]	58.54	11	40	47	352	2.02272e+09	3.24811e+09		P02533	Keratin, type I cytoskeletal 14 OS=Homo sapiens OX=9606 GN=KRT14 PE=1 SV=4 - [K1C14_HUMAN]	51.06	23	8	26	626	1.36432e+08	1.45494e+08
P02533	Keratin, type I cytoskeletal 14 OS=Homo sapiens GN=KRT14 PE=1 SV=4 - [K1C14_HUMAN]	54.66	17	7	31	1314	1.70107e+08	2.16924e+08		E5RJ93	Transcription elongation factor A protein 1 OS=Homo sapiens GN=TCEA1 PE=1 SV=1 - [E5RJ93_HUMAN]	51.11	10	6	6	26	424748000	430512055		B4DRR0	cDNA FLJ53910, highly similar to Keratin, type II cytoskeletal 6A OS=Homo sapiens OX=9606 PE=2 SV=1 - [B4DRR0_HUMAN]	60.37	20	4	40	573	1.80435e+08	8.95886e+07
P08779	Keratin, type I cytoskeletal 16 OS=Homo sapiens GN=KRT16 PE=1 SV=4 - [K1C16_HUMAN]	62.37	18	16	34	1319	1.70107e+08	2.09547e+08		P13645	Keratin, type I cytoskeletal 10 OS=Homo sapiens GN=KRT10 PE=1 SV=6 - [K1C10_HUMAN]	48.97	15	31	37	307	1277117721	2087597513		P08779	Keratin, type I cytoskeletal 16 OS=Homo sapiens OX=9606 GN=KRT16 PE=1 SV=4 - [K1C16_HUMAN]	57.08	25	13	28	562	1.36432e+08	1.45494e+08
P35527	Keratin, type I cytoskeletal 9 OS=Homo sapiens GN=KRT9 PE=1 SV=3 - [K1C9_HUMAN]	55.86	2	28	29	1606	2.48599e+08	1.98414e+08		S4R380	Nuclear receptor corepressor 1 (Fragment) OS=Homo sapiens GN=NCOR1 PE=4 SV=1 - [S4R380_HUMAN]	47.37	1	1	1	1	0	0		P04259	Keratin, type II cytoskeletal 6B OS=Homo sapiens OX=9606 GN=KRT6B PE=1 SV=5 - [K2C6B_HUMAN]	57.09	15	1	38	547	1.71015e+08	1.31203e+08
P13647	Keratin, type II cytoskeletal 5 OS=Homo sapiens GN=KRT5 PE=1 SV=3 - [K2C5_HUMAN]	50.34	31	20	44	1280	6.4645e+07	2.06121e+08		P62328	Thymosin beta-4 OS=Homo sapiens GN=TMSB4X PE=1 SV=2 - [TYB4_HUMAN]	43.18	1	3	3	8	86849287	6.41757e+07		F6KPG5	Albumin (Fragment) OS=Homo sapiens OX=9606 PE=2 SV=1 - [F6KPG5_HUMAN]	39.32	14	24	24	468	7.17725e+07	4.80059e+07
Q7Z794	Keratin, type II cytoskeletal 1b OS=Homo sapiens GN=KRT77 PE=1 SV=3 - [K2C1B_HUMAN]	21.45	2	10	14	868	1.82648e+08	4.46067e+08		P81605	Dermcidin OS=Homo sapiens GN=DCD PE=1 SV=2 - [DCD_HUMAN]	40.91	1	6	6	23	1.82796e+08	1.2394e+08		P13647	Keratin, type II cytoskeletal 5 OS=Homo sapiens OX=9606 GN=KRT5 PE=1 SV=3 - [K2C5_HUMAN]	45.25	20	19	34	498	1.20416e+08	6.38311e+07
Q04695	Keratin, type I cytoskeletal 17 OS=Homo sapiens GN=KRT17 PE=1 SV=2 - [K1C17_HUMAN]	42.36	17	10	26	819	1.70107e+08	2.16924e+08		Q8NEX5	Protein WFDC9 OS=Homo sapiens GN=WFDC9 PE=1 SV=1 - [WFDC9_HUMAN]	40.45	1	1	1	1	0	0		B4DKV4	cDNA FLJ60647, highly similar to Keratin, type II cytoskeletal 6B OS=Homo sapiens OX=9606 PE=2 SV=1 - [B4DKV4_HUMAN]	50.76	11	1	32	400	1.47142e+08	8.95886e+07
P12035	Keratin, type II cytoskeletal 3 OS=Homo sapiens GN=KRT3 PE=1 SV=3 - [K2C3_HUMAN]	16.72	28	1	18	529	4.29579e+07	8.1424e+07		P62805	Histone H4 OS=Homo sapiens GN=HIST1H4A PE=1 SV=2 - [H4_HUMAN]	38.83	1	4	4	22	6.7867e+06	3.81655e+06		Q14690	Protein RRP5 homolog OS=Homo sapiens OX=9606 GN=PDCD11 PE=1 SV=3 - [RRP5_HUMAN]	24.59	3	47	47	203	4.51337e+07	0
K7ERE3	Keratin, type I cytoskeletal 13 OS=Homo sapiens GN=KRT13 PE=1 SV=1 - [K7ERE3_HUMAN]	16.63	24	3	10	475	1.17032e+08	1.56669e+08		P13647	Keratin, type II cytoskeletal 5 OS=Homo sapiens GN=KRT5 PE=1 SV=3 - [K2C5_HUMAN]	36.78	23	12	28	118	2.88773e+08	3.42918e+08		F5H265	Polyubiquitin-C (Fragment) OS=Homo sapiens OX=9606 GN=UBC PE=1 SV=1 - [F5H265_HUMAN]	89.93	41	11	11	261	2.56492e+09	6.25566e+08
F5H265	Polyubiquitin-C (Fragment) OS=Homo sapiens GN=UBC PE=1 SV=1 - [F5H265_HUMAN]	81.88	23	9	9	353	3.37518e+08	4.85906e+08		O60869	Endothelial differentiation-related factor 1 OS=Homo sapiens GN=EDF1 PE=1 SV=1 - [EDF1_HUMAN]	36.49	1	6	6	28	5.12301e+08	5.2303e+08		Q04695	Keratin, type I cytoskeletal 17 OS=Homo sapiens OX=9606 GN=KRT17 PE=1 SV=2 - [K1C17_HUMAN]	33.56	18	5	14	252	1.07853e+08	1.10886e+08
Q7RTS7	Keratin, type II cytoskeletal 74 OS=Homo sapiens GN=KRT74 PE=1 SV=2 - [K2C74_HUMAN]	9.07	10	1	7	376	2.65239e+07	6.50772e+07		Q9Y2S6	Translation machinery-associated protein 7 OS=Homo sapiens GN=TMA7 PE=1 SV=1 - [TMA7_HUMAN]	35.94	2	3	3	6	616237959	559047390		B4DVQ0	cDNA FLJ58286, highly similar to Actin, cytoplasmic 2 OS=Homo sapiens OX=9606 PE=2 SV=1 - [B4DVQ0_HUMAN]	37.54	81	11	12	115	3.77088e+07	4.96233e+06
P02768	Serum albumin OS=Homo sapiens GN=ALB PE=1 SV=2 - [ALBU_HUMAN]	17.57	8	12	12	213	6.8081e+06	7.61133e+06		P02533	Keratin, type I cytoskeletal 14 OS=Homo sapiens GN=KRT14 PE=1 SV=4 - [K1C14_HUMAN]	35.38	18	3	19	91	5.61433e+08	8.63208e+08		K7ERE3	Keratin, type I cytoskeletal 13 OS=Homo sapiens OX=9606 GN=KRT13 PE=1 SV=1 - [K7ERE3_HUMAN]	22.65	16	4	11	221	1.23345e+08	9.40342e+07
Q9NSB2	Keratin, type II cuticular Hb4 OS=Homo sapiens GN=KRT84 PE=2 SV=2 - [KRT84_HUMAN]	6.5	22	1		301	3.2118e+07	7.83743e+07		P04259	Keratin, type II cytoskeletal 6B OS=Homo sapiens GN=KRT6B PE=1 SV=5 - [K2C6B_HUMAN]	33.16	17	1	27	107	8.45634e+08	1.23496e+09		Q0IIN1	Keratin 77 OS=Homo sapiens OX=9606 GN=KRT77 PE=1 SV=1 - [Q0IIN1_HUMAN]	16.61	4	7	10	137	8.83827e+07	1.03852e+08
P19013	Keratin, type II cytoskeletal 4 OS=Homo sapiens GN=KRT4 PE=1 SV=4 - [K2C4_HUMAN]	10.11	2	2	7	211	1.08059e+08	1.22603e+08		P02538	Keratin, type II cytoskeletal 6A OS=Homo sapiens GN=KRT6A PE=1 SV=3 - [K2C6A_HUMAN]	32.98	17	1	27	93	3.24473e+08	4.01744e+08		A8K872	cDNA FLJ77849, highly similar to Homo sapiens keratin, hair, basic, 6 (monilethrix) (KRTHB6), mRNA OS=Homo sapiens OX=9606 PE=2 SV=1 - [A8K872_HUMAN]	36.83	21	6	16	68	1.78618e+07	4.82968e+06
P15924	Desmoplakin OS=Homo sapiens GN=DSP PE=1 SV=3 - [DESP_HUMAN]	11.81	1	34	34	179	1.52593e+06	3.57684e+06		Q5W0S5	UV excision repair protein RAD23 homolog B (Fragment) OS=Homo sapiens GN=RAD23B PE=1 SV=1 - [Q5W0S5_HUMAN]	28.77	6	6	6	24	1.11888e+08	87352961		D3DTX7	Collagen, type I, alpha 1, isoform CRA_a OS=Homo sapiens OX=9606 GN=COL1A1 PE=4 SV=1 - [D3DTX7_HUMAN]	3.5	2	2	3	93	6.61836e+06	9.03233e+06
P81605	Dermcidin OS=Homo sapiens GN=DCD PE=1 SV=2 - [DCD_HUMAN]	30	1	4	4	190	1.23834e+07	1.30057e+07		C9JMS0	Transcriptional adapter 3 (Fragment) OS=Homo sapiens GN=TADA3 PE=1 SV=1 - [C9JMS0_HUMAN]	28.42	2	1	1	1	0	0		Q02413	Desmoglein-1 OS=Homo sapiens OX=9606 GN=DSG1 PE=1 SV=2 - [DSG1_HUMAN]	9.44	1	7	7	85	6.32852e+06	5.74084e+06
F8VU69	Keratin, type II cytoskeletal 5 (Fragment) OS=Homo sapiens GN=KRT5 PE=1 SV=1 - [F8VU69_HUMAN]	27.89	2	1	6	129	6.43185e+06	7.31415e+07		Q96KK5	Histone H2A type 1-H OS=Homo sapiens GN=HIST1H2AH PE=1 SV=3 - [H2A1H_HUMAN]	27.34	18	1	3	19	6.57279e+07	1.99986e+07		Q14525	Keratin, type I cuticular Ha3-II OS=Homo sapiens OX=9606 GN=KRT33B PE=1 SV=3 - [KT33B_HUMAN]	23.27	9	2	10	81	5.33349e+07	7.47227e+07
A0A075B6S2	Immunoglobulin kappa variable 2D-29 OS=Homo sapiens GN=IGKV2D-29 PE=3 SV=1 - [KVD29_HUMAN]	16.67	8	2	2	130	9.92675e+06	1.18763e+07		A0A075B6E2	40S ribosomal protein S19 OS=Homo sapiens GN=RPS19 PE=1 SV=1 - [A0A075B6E2_HUMAN]	26.76	2	2	2	2	0	176993276		Q15323	Keratin, type I cuticular Ha1 OS=Homo sapiens OX=9606 GN=KRT31 PE=1 SV=3 - [K1H1_HUMAN]	22.6	10	1	10	83	5.33349e+07	7.47227e+07
P14923	Junction plakoglobin OS=Homo sapiens GN=JUP PE=1 SV=3 - [PLAK_HUMAN]	16.91	7	11	11	102	1.51187e+06	4.63908e+06		P08779	Keratin, type I cytoskeletal 16 OS=Homo sapiens GN=KRT16 PE=1 SV=4 - [K1C16_HUMAN]	25.58	17	4	17	87	5.61433e+08	8.63208e+08		Q5T749	Keratinocyte proline-rich protein OS=Homo sapiens OX=9606 GN=KPRP PE=1 SV=1 - [KPRP_HUMAN]	16.58	1	8	8	80	5.63161e+06	5.52532e+06
Q8N1N4	Keratin, type II cytoskeletal 78 OS=Homo sapiens GN=KRT78 PE=1 SV=2 - [K2C78_HUMAN]	22.31	22	10	14	86	1.91978e+07	6.20316e+07		C9J3M6	Sodium/hydrogen exchanger 10 (Fragment) OS=Homo sapiens GN=SLC9C1 PE=4 SV=1 - [C9J3M6_HUMAN]	24.71	3	1	1	1	0	0		B4DRW1	cDNA FLJ55805, highly similar to Keratin, type II cytoskeletal 4 OS=Homo sapiens OX=9606 PE=2 SV=1 - [B4DRW1_HUMAN]	15.4	14	3	7	80	5.54436e+07	5.88364e+07
B1AN99	Trypsin-3 (Fragment) OS=Homo sapiens GN=PRSS3 PE=1 SV=8 - [B1AN99_HUMAN]	7.34	2	1	1	83	2.80383e+07	2.42989e+07		P06702	Protein S100-A9 OS=Homo sapiens GN=S100A9 PE=1 SV=1 - [S10A9_HUMAN]	24.56	1	2	2	6	4.15278e+07	53459165		P78386	Keratin, type II cuticular Hb5 OS=Homo sapiens OX=9606 GN=KRT85 PE=1 SV=1 - [KRT85_HUMAN]	32.54	14	8	16	48	1.0226e+07	4.13102e+06
Q86WV6	Stimulator of interferon genes protein OS=Homo sapiens GN=TMEM173 PE=1 SV=1 - [STING_HUMAN]	11.87	2	3	3	28	1.33813e+06	675204		A0A0C4DGB6	Serum albumin OS=Homo sapiens GN=ALB PE=1 SV=1 - [A0A0C4DGB6_HUMAN]	24.17	8	14	14	40	2.50754e+07	2.96347e+07		Q9NSB2	Keratin, type II cuticular Hb4 OS=Homo sapiens OX=9606 GN=KRT84 PE=2 SV=2 - [KRT84_HUMAN]	17.17	10	5	10	61	8.30054e+06	6.75159e+06
V9GYZ6	Bifunctional glutamate/proline--tRNA ligase (Fragment) OS=Homo sapiens GN=EPRS PE=1 SV=1 - [V9GYZ6_HUMAN]	2.48	2	3	3	63	1.23681e+07	1.47482e+07		P0C0S5	Histone H2A.Z OS=Homo sapiens GN=H2AFZ PE=1 SV=2 - [H2AZ_HUMAN]	23.44	7	1	3	17	66331789	3.85661e+07		Q562R1	Beta-actin-like protein 2 OS=Homo sapiens OX=9606 GN=ACTBL2 PE=1 SV=2 - [ACTBL_HUMAN]	9.04	6	1	2	43	4.40464e+07	4.43044e+06
Q02413	Desmoglein-1 OS=Homo sapiens GN=DSG1 PE=1 SV=2 - [DSG1_HUMAN]	11.92	1	10	10	75	1.41862e+06	1.96204e+06		H0Y9G8	Septin-11 (Fragment) OS=Homo sapiens GN=SEPT11 PE=1 SV=1 - [H0Y9G8_HUMAN]	23.17	5	1	1	3	3.03418e+07	33174649		P31947	14-3-3 protein sigma OS=Homo sapiens OX=9606 GN=SFN PE=1 SV=1 - [1433S_HUMAN]	28.63	19	7	7	31	7.16351e+06	0
P60709	Actin, cytoplasmic 1 OS=Homo sapiens GN=ACTB PE=1 SV=1 - [ACTB_HUMAN]	20.27	27	5	6	92	4.91864e+06	2.35018e+06		A8MWL7	Transmembrane protein 14DP OS=Homo sapiens GN=TMEM14DP PE=5 SV=2 - [TM14D_HUMAN]	22.81	1	1	1	1	0	0		A0A2P9ALX2	Chaperone Hsp60, peptide-dependent ATPase, heat shock protein OS=Homo sapiens OX=9606 GN=groEL PE=3 SV=1 - [A0A2P9ALX2_HUMAN]	3.15	1	1	1	43	1.75708e+07	1.39087e+07
Q08554	Desmocollin-1 OS=Homo sapiens GN=DSC1 PE=1 SV=2 - [DSC1_HUMAN]	6.82	1	5	5	52	2.77024e+06	2.10476e+06		H0YMM1	Annexin (Fragment) OS=Homo sapiens GN=ANXA2 PE=1 SV=1 - [H0YMM1_HUMAN]	22.15	22	3	3	7	0	1468944		P81605	Dermcidin OS=Homo sapiens OX=9606 GN=DCD PE=1 SV=2 - [DCD_HUMAN]	40.91	1	5	5	53	1.78628e+07	1.2332e+07
P04406	Glyceraldehyde-3-phosphate dehydrogenase OS=Homo sapiens GN=GAPDH PE=1 SV=3 - [G3P_HUMAN]	16.12	2	4	4	46	2.03497e+06	3.89791e+06		P69905	Hemoglobin subunit alpha OS=Homo sapiens GN=HBA1 PE=1 SV=2 - [HBA_HUMAN]	21.83	3	3	3	18	1.20949e+07	1.06554e+07		Q14CN4	Keratin, type II cytoskeletal 72 OS=Homo sapiens OX=9606 GN=KRT72 PE=1 SV=2 - [K2C72_HUMAN]	8.61	4	1	5	55	4.90154e+06	6.0348e+06
P07477	Trypsin-1 OS=Homo sapiens GN=PRSS1 PE=1 SV=1 - [TRY1_HUMAN]	15.38	12	3	3	67	1.38825e+08	1.42085e+08		P16403	Histone H1.2 OS=Homo sapiens GN=HIST1H1C PE=1 SV=2 - [H12_HUMAN]	21.13	6	5	5	13	7.40108e+07	5.97663e+07		A0A140TA62	Uncharacterized protein OS=Homo sapiens OX=9606 GN=LOC100653049 PE=3 SV=2 - [A0A140TA62_HUMAN]	24.77	3	4	12	28	6.84227e+06	0
O60869	Endothelial differentiation-related factor 1 OS=Homo sapiens GN=EDF1 PE=1 SV=1 - [EDF1_HUMAN]	10.14	1	1	1	28	3.90826e+07	4.87695e+07		P60709	Actin, cytoplasmic 1 OS=Homo sapiens GN=ACTB PE=1 SV=1 - [ACTB_HUMAN]	20.27	23	2	6	24	2.34756e+07	1.37459e+07		A0A024R1X8	Junction plakoglobin, isoform CRA_a OS=Homo sapiens OX=9606 GN=JUP PE=4 SV=1 - [A0A024R1X8_HUMAN]	11.28	22	7	7	46	3.79223e+06	2.65368e+06
Q562R1	Beta-actin-like protein 2 OS=Homo sapiens GN=ACTBL2 PE=1 SV=2 - [ACTBL_HUMAN]	9.04	2	1	2	39	5.33283e+06	1.86559e+06		P12273	Prolactin-inducible protein OS=Homo sapiens GN=PIP PE=1 SV=1 - [PIP_HUMAN]	19.18	2	3	3	5	12213291	0		B4DL87	cDNA FLJ52243, highly similar to Heat-shock protein beta-1 OS=Homo sapiens OX=9606 PE=2 SV=1 - [B4DL87_HUMAN]	47.65	4	4	4	18	9.29115e+06	0
Q5D862	Filaggrin-2 OS=Homo sapiens GN=FLG2 PE=1 SV=1 - [FILA2_HUMAN]	1.34	1	3	3	26	4.57699e+06	1.02132e+07		C9J0E4	Cystatin-A OS=Homo sapiens GN=CSTA PE=1 SV=1 - [C9J0E4_HUMAN]	19.05	2	1	1	3	52833368	2.49877e+07		Q6KB66	Keratin, type II cytoskeletal 80 OS=Homo sapiens OX=9606 GN=KRT80 PE=1 SV=2 - [K2C80_HUMAN]	9.29	10	4	5	27	3.04622e+06	1.50945e+06
E5RJ93	Transcription elongation factor A protein 1 OS=Homo sapiens GN=TCEA1 PE=1 SV=1 - [E5RJ93_HUMAN]	25.56	10	3	3	33	1.33961e+07	1.32197e+07		A0A075B6M9	T-cell receptor beta variable 23/OR9-2 (pseudogene) (Fragment) OS=Homo sapiens GN=TRBV23OR9-2 PE=4 SV=1 - [A0A075B6M9_HUMAN]	18.75	1	1	1	1	0	0		B4DQ50	cDNA FLJ56823, highly similar to Protein-glutamine gamma-glutamyltransferase E (EC 2.3.2.13) OS=Homo sapiens OX=9606 PE=2 SV=1 - [B4DQ50_HUMAN]	9.94	2	3	3	26	2.82487e+06	2.38876e+06
P01040	Cystatin-A OS=Homo sapiens GN=CSTA PE=1 SV=1 - [CYTA_HUMAN]	54.08	2	4	4	41	1.6251e+06	3.02732e+06		D6RFL7	Speckle-type POZ protein (Fragment) OS=Homo sapiens GN=SPOP PE=1 SV=2 - [D6RFL7_HUMAN]	17.95	6	1	1	1	0	0		Q8N1N4	Keratin, type II cytoskeletal 78 OS=Homo sapiens OX=9606 GN=KRT78 PE=1 SV=2 - [K2C78_HUMAN]	15	10	6	9	49	1.28391e+07	1.85191e+07
G8JLG2	CDSN OS=Homo sapiens GN=CDSN PE=1 SV=1 - [G8JLG2_HUMAN]	4.35	3	2	2	34	2.51014e+06	2.52028e+06		Q04695	Keratin, type I cytoskeletal 17 OS=Homo sapiens GN=KRT17 PE=1 SV=2 - [K1C17_HUMAN]	17.82	14	1	10	66	4.88749e+08	7.30041e+08		O76013	Keratin, type I cuticular Ha6 OS=Homo sapiens OX=9606 GN=KRT36 PE=2 SV=1 - [KRT36_HUMAN]	6.21	5	1	3	58	7.45967e+07	1.47409e+08
Q6UXS9	Inactive caspase-12 OS=Homo sapiens GN=CASP12 PE=2 SV=2 - [CASPC_HUMAN]	6.16	1	1	1	12	2.23233e+08	4.71634e+07		Q7Z794	Keratin, type II cytoskeletal 1b OS=Homo sapiens GN=KRT77 PE=1 SV=3 - [K2C1B_HUMAN]	17.47	3	7	11	60	9.94342e+08	1.58482e+09		Q5K634	SCCA2/SCCA1 fusion protein isoform 1 OS=Homo sapiens OX=9606 PE=2 SV=1 - [Q5K634_HUMAN]	26.41	9	3	9	21	4.29336e+06	0
A0A0A0MRV0	Ribosome-binding protein 1 OS=Homo sapiens GN=RRBP1 PE=1 SV=1 - [A0A0A0MRV0_HUMAN]	13.4	5	3	3	19	1.00581e+06	1.79078e+06		A0A0A0MRV0	Ribosome-binding protein 1 OS=Homo sapiens GN=RRBP1 PE=1 SV=1 - [A0A0A0MRV0_HUMAN]	17.3	5	6	6	9	9.71506e+06	2.38123e+07		O60869	Endothelial differentiation-related factor 1 OS=Homo sapiens OX=9606 GN=EDF1 PE=1 SV=1 - [EDF1_HUMAN]	31.76	1	5	5	25	1.57384e+08	1.33304e+08
H0YMM1	Annexin (Fragment) OS=Homo sapiens GN=ANXA2 PE=1 SV=1 - [H0YMM1_HUMAN]	20.13	21	3	3	19	1.54705e+06	1.53714e+06		P19012	Keratin, type I cytoskeletal 15 OS=Homo sapiens GN=KRT15 PE=1 SV=3 - [K1C15_HUMAN]	17.11	15	2	10	68	4.92358e+08	7.37844e+08		P15924	Desmoplakin OS=Homo sapiens OX=9606 GN=DSP PE=1 SV=3 - [DESP_HUMAN]	5.54	7	14	14	37	2.15743e+06	1.88811e+06
Q6KB66	Keratin, type II cytoskeletal 80 OS=Homo sapiens GN=KRT80 PE=1 SV=2 - [K2C80_HUMAN]	16.15	1	7	7	20	1.41851e+06	971504		P63267	Actin, gamma-enteric smooth muscle OS=Homo sapiens GN=ACTG2 PE=1 SV=1 - [ACTH_HUMAN]	15.43	18	1	5	15	2.29968e+07	9.04439e+06		E5RJ93	Transcription elongation factor A protein 1 OS=Homo sapiens OX=9606 GN=TCEA1 PE=1 SV=1 - [E5RJ93_HUMAN]	53.33	11	7	7	21	1.1344e+08	3.94856e+07
J3QLF9	F-box only protein 15 (Fragment) OS=Homo sapiens GN=FBXO15 PE=1 SV=8 - [J3QLF9_HUMAN]	13.97	2	1	1	8	0	3.25662e+06		P07477	Trypsin-1 OS=Homo sapiens GN=PRSS1 PE=1 SV=1 - [TRY1_HUMAN]	15.38	8	3	3	7	0	4.42588e+07		P01040	Cystatin-A OS=Homo sapiens OX=9606 GN=CSTA PE=1 SV=1 - [CYTA_HUMAN]	39.8	2	4	4	35	5.29986e+06	4.54426e+06
P47929	Galectin-7 OS=Homo sapiens GN=LGALS7 PE=1 SV=2 - [LEG7_HUMAN]	8.09	1	1	1	11	792855	3.24715e+06		P01834	Immunoglobulin kappa constant OS=Homo sapiens GN=IGKC PE=1 SV=2 - [IGKC_HUMAN]	14.95	1	1	1	5	2.70121e+06	1.15965e+07		Q0KKI6	Immunoblobulin light chain (Fragment) OS=Homo sapiens OX=9606 PE=1 SV=1 - [Q0KKI6_HUMAN]	29.68	34	2	3	35	7.33682e+06	1.9635e+07
A0A0A0MS07	Immunoglobulin heavy constant gamma 1 (Fragment) OS=Homo sapiens GN=IGHG1 PE=1 SV=1 - [A0A0A0MS07_HUMAN]	12.2	6	3	3	25	1.57989e+06	1.23613e+06		P55145	Mesencephalic astrocyte-derived neurotrophic factor OS=Homo sapiens GN=MANF PE=1 SV=3 - [MANF_HUMAN]	14.84	3	4	4	15	5.95724e+07	6.50374e+07		P05109	Protein S100-A8 OS=Homo sapiens OX=9606 GN=S100A8 PE=1 SV=1 - [S10A8_HUMAN]	11.83	1	1	1	26	1.64142e+07	7.32366e+06
E7EM93	Peroxisomal NADH pyrophosphatase NUDT12 OS=Homo sapiens GN=NUDT12 PE=1 SV=1 - [E7EM93_HUMAN]	4.05	2	1	1	16	990651386	8.23458e+08		H0YL80	Tropomyosin alpha-1 chain (Fragment) OS=Homo sapiens GN=TPM1 PE=1 SV=1 - [H0YL80_HUMAN]	14.71	23	1	1	1	0	0		A1A508	PRSS3 protein OS=Homo sapiens OX=9606 GN=PRSS3 PE=2 SV=1 - [A1A508_HUMAN]	12.55	21	3	3	35	1.81769e+07	2.56521e+07
Q3BDU5	Prelamin-A/C OS=Homo sapiens GN=LMNA PE=1 SV=1 - [Q3BDU5_HUMAN]	6.78	4	3	3	5	0	860877		P08727	Keratin, type I cytoskeletal 19 OS=Homo sapiens GN=KRT19 PE=1 SV=4 - [K1C19_HUMAN]	14.25	11	1	6	61	4.88749e+08	7.30041e+08		P47929	Galectin-7 OS=Homo sapiens OX=9606 GN=LGALS7 PE=1 SV=2 - [LEG7_HUMAN]	36.76	1	4	4	14	1.25456e+07	0
Q5JTF2	DNA polymerase eta (Fragment) OS=Homo sapiens GN=POLH PE=1 SV=8 - [Q5JTF2_HUMAN]	39.44	2	2	2	6	0	340568		Q5T3N1	Annexin (Fragment) OS=Homo sapiens GN=ANXA1 PE=1 SV=1 - [Q5T3N1_HUMAN]	14.22	3	2	2	3	0	0		H6WCP5	EPRSN1 OS=Homo sapiens OX=9606 PE=2 SV=1 - [H6WCP5_HUMAN]	1.74	5	2	2	23	9.8994e+07	5.97335e+07
Q4VAN1	BTN1A1 protein OS=Homo sapiens GN=BTN1A1 PE=1 SV=1 - [Q4VAN1_HUMAN]	2.02	2	1	1	8	2.67067e+06	3.17693e+06		A0A0G2JMP0	Uncharacterized protein OS=Homo sapiens PE=3 SV=1 - [A0A0G2JMP0_HUMAN]	14.06	2	1	1	1	0	0		P29508	Serpin B3 OS=Homo sapiens OX=9606 GN=SERPINB3 PE=1 SV=2 - [SPB3_HUMAN]	22.31	2	2	8	16	3.68798e+06	0
P55145	Mesencephalic astrocyte-derived neurotrophic factor OS=Homo sapiens GN=MANF PE=1 SV=3 - [MANF_HUMAN]	14.84	3	4	4	17	3.73035e+06	5.77374e+06		B0YJC4	Vimentin OS=Homo sapiens GN=VIM PE=1 SV=1 - [B0YJC4_HUMAN]	13.69	19	5	6	10	7.92893e+06	7.69451e+06		Q14222	EEF1A protein (Fragment) OS=Homo sapiens OX=9606 GN=EEF1A PE=2 SV=1 - [Q14222_HUMAN]	15.42	31	2	2	15	8.36324e+06	2.7876e+06
P06748	Nucleophosmin OS=Homo sapiens GN=NPM1 PE=1 SV=2 - [NPM_HUMAN]	5.1	1	2	2	16	1.78501e+07	1.74628e+07		Q5JRF7	Phenylalanine--tRNA ligase, mitochondrial (Fragment) OS=Homo sapiens GN=FARS2 PE=1 SV=1 - [Q5JRF7_HUMAN]	12.87	2	1	1	1	0	798831		P04406	Glyceraldehyde-3-phosphate dehydrogenase OS=Homo sapiens OX=9606 GN=GAPDH PE=1 SV=3 - [G3P_HUMAN]	10.15	7	4	4	20	8.66317e+06	2.96589e+06
Q5T749	Keratinocyte proline-rich protein OS=Homo sapiens GN=KPRP PE=1 SV=1 - [KPRP_HUMAN]	7.94	1	6	6	21	1.43413e+06	3.15789e+06		O60814	Histone H2B type 1-K OS=Homo sapiens GN=HIST1H2BK PE=1 SV=3 - [H2B1K_HUMAN]	12.7	16	2	2	5	5.75071e+07	0		A0A125QYY8	IBM-B1 light chain variable region (Fragment) OS=Homo sapiens OX=9606 PE=2 SV=1 - [A0A125QYY8_HUMAN]	11.61	1	1	1	32	1.69394e+07	1.67479e+07
P05089	Arginase-1 OS=Homo sapiens GN=ARG1 PE=1 SV=2 - [ARGI1_HUMAN]	6.83	1	2	2	10	1.57198e+06	1.32839e+06		P05787	Keratin, type II cytoskeletal 8 OS=Homo sapiens GN=KRT8 PE=1 SV=7 - [K2C8_HUMAN]	12.63	32	2	10	57	1.63336e+08	2.41711e+08		P78328	HP47 protein (Fragment) OS=Homo sapiens OX=9606 PE=2 SV=1 - [P78328_HUMAN]	51.28	1	3	3	18	4.19221e+06	3.19227e+06
P30101	Protein disulfide-isomerase A3 OS=Homo sapiens GN=PDIA3 PE=1 SV=4 - [PDIA3_HUMAN]	2.77	1	1	1	14	4.08347e+07	2.60704e+07		P05109	Protein S100-A8 OS=Homo sapiens GN=S100A8 PE=1 SV=1 - [S10A8_HUMAN]	11.83	1	1	1	6	7.45271e+07	71990078		Q5VSP4	Putative lipocalin 1-like protein 1 OS=Homo sapiens OX=9606 GN=LCN1P1 PE=5 SV=1 - [LC1L1_HUMAN]	6.79	2	1	1	18	5.43056e+06	5.5265e+06
Q13835	Plakophilin-1 OS=Homo sapiens GN=PKP1 PE=1 SV=2 - [PKP1_HUMAN]	3.48	1	2	2	7	813350	1.2115e+06		B5MCP9	40S ribosomal protein S7 OS=Homo sapiens GN=RPS7 PE=1 SV=1 - [B5MCP9_HUMAN]	11.76	2	1	1	2	0	0		P31944	Caspase-14 OS=Homo sapiens OX=9606 GN=CASP14 PE=1 SV=2 - [CASPE_HUMAN]	14.46	2	4	4	21	2.02758e+06	2.50699e+06
F8VV32	Lysozyme C OS=Homo sapiens GN=LYZ PE=1 SV=1 - [F8VV32_HUMAN]	11.54	3	1	1	26	8.24591e+06	1.8937e+06		F8VV32	Lysozyme C OS=Homo sapiens GN=LYZ PE=1 SV=1 - [F8VV32_HUMAN]	11.54	3	1	1	2	57644266	3.79914e+07		A0A075B6S2	Immunoglobulin kappa variable 2D-29 OS=Homo sapiens OX=9606 GN=IGKV2D-29 PE=3 SV=1 - [KVD29_HUMAN]	16.67	16	1	2	28	7.34665e+06	1.73222e+07
Q96KK5	Histone H2A type 1-H OS=Homo sapiens GN=HIST1H2AH PE=1 SV=3 - [H2A1H_HUMAN]	21.88	19	2	2	11	702101	1.59832e+06		P07108	Acyl-CoA-binding protein OS=Homo sapiens GN=DBI PE=1 SV=2 - [ACBP_HUMAN]	11.49	3	1	1	1	0	28645092		B4E1W3	cDNA FLJ51732, highly similar to Peroxisomal NADH pyrophosphatase NUDT12 (EC 3.6.1.22) OS=Homo sapiens OX=9606 PE=2 SV=1 - [B4E1W3_HUMAN]	4.05	3	1	1	16	2.28277e+08	1.33197e+07
P05109	Protein S100-A8 OS=Homo sapiens GN=S100A8 PE=1 SV=1 - [S10A8_HUMAN]	23.66	1	2	2	24	1.57969e+06	2.99873e+06		P07737	Profilin-1 OS=Homo sapiens GN=PFN1 PE=1 SV=2 - [PROF1_HUMAN]	11.43	2	1	1	1	0	0		B7ZAF0	Tubulin beta chain OS=Homo sapiens OX=9606 PE=2 SV=1 - [B7ZAF0_HUMAN]	9.64	46	2	3	10	2.74971e+06	0
A0A087WV90	Dystrophin OS=Homo sapiens GN=DMD PE=1 SV=1 - [A0A087WV90_HUMAN]	0.33	5	1	1	4	0	8.0145e+06		C9JFR7	Cytochrome c (Fragment) OS=Homo sapiens GN=CYCS PE=1 SV=1 - [C9JFR7_HUMAN]	10.89	2	1	1	13	1.09113e+09	1208831472		A0A1W2PQM2	Tubulin alpha-1C chain OS=Homo sapiens OX=9606 GN=TUBA1C PE=1 SV=1 - [A0A1W2PQM2_HUMAN]	19.38	31	4	4	8	2.91305e+06	0
A0A087WTG3	Cullin-3 OS=Homo sapiens GN=CUL3 PE=1 SV=1 - [A0A087WTG3_HUMAN]	5.56	1	1	1	5	2.30626e+08	3.56212e+06		A0A0C4DFS0	MAWD binding protein, isoform CRA_d OS=Homo sapiens GN=PBLD PE=1 SV=1 - [A0A0C4DFS0_HUMAN]	10.59	2	1	1	1	0	0		B3KML9	cDNA FLJ11352 fis, clone HEMBA1000020, highly similar to Tubulin beta-2C chain OS=Homo sapiens OX=9606 PE=2 SV=1 - [B3KML9_HUMAN]	10.33	35	2	3	9	2.47646e+06	0
Q5BQ95	Kallikrein 13 splice variant 7 OS=Homo sapiens GN=KLK13 PE=2 SV=1 - [Q5BQ95_HUMAN]	8.16	1	1	1	12	3.72778e+06	1.52156e+07		O75367	Core histone macro-H2A.1 OS=Homo sapiens GN=H2AFY PE=1 SV=4 - [H2AY_HUMAN]	10.48	3	2	2	4	0	911710		Q5D862	Filaggrin-2 OS=Homo sapiens OX=9606 GN=FLG2 PE=1 SV=1 - [FILA2_HUMAN]	1.51	1	3	3	17	2.91743e+06	4.55291e+06
P25311	Zinc-alpha-2-glycoprotein OS=Homo sapiens GN=AZGP1 PE=1 SV=2 - [ZA2G_HUMAN]	13.09	2	3	3	17	3.63806e+06	1.28411e+06		C9J4Z3	60S ribosomal protein L37a OS=Homo sapiens GN=RPL37A PE=1 SV=1 - [C9J4Z3_HUMAN]	10.29	3	1	1	1	0	0		F8VV32	Lysozyme OS=Homo sapiens OX=9606 GN=LYZ PE=1 SV=1 - [F8VV32_HUMAN]	11.54	3	1	1	14	2.62584e+06	4.08769e+06
Q12906	Interleukin enhancer-binding factor 3 OS=Homo sapiens GN=ILF3 PE=1 SV=3 - [ILF3_HUMAN]	1.12	1	1	1	7	4.38955e+06	5.96101e+06		H3BPL5	SAGA-associated factor 29 OS=Homo sapiens GN=SGF29 PE=1 SV=1 - [H3BPL5_HUMAN]	9.85	2	1	1	3	0	0		B4DL19	Annexin OS=Homo sapiens OX=9606 PE=2 SV=1 - [B4DL19_HUMAN]	32.56	4	4	4	7	1.93648e+06	0
Q5T7C4	High mobility group protein B1 OS=Homo sapiens GN=HMGB1 PE=1 SV=1 - [Q5T7C4_HUMAN]	9.49	3	1	1	5	1.05141e+07	9.11193e+06		E9PHT9	Annexin OS=Homo sapiens GN=ANXA5 PE=1 SV=1 - [E9PHT9_HUMAN]	9.82	2	1	1	2	0	0		B4DRV1	cDNA FLJ51536, highly similar to Protein-glutamine gamma-glutamyltransferase K (EC 2.3.2.13) OS=Homo sapiens OX=9606 PE=2 SV=1 - [B4DRV1_HUMAN]	3.73	5	2	2	10	2.03395e+06	1.19059e+06
F8W6P5	Hemoglobin subunit beta (Fragment) OS=Homo sapiens GN=HBB PE=1 SV=1 - [F8W6P5_HUMAN]	14.44	2	1	1	3	0	618932		P59665	Neutrophil defensin 1 OS=Homo sapiens GN=DEFA1 PE=1 SV=1 - [DEF1_HUMAN]	9.57	2	1	1	1	0	0		B7Z4C6	cDNA FLJ57396, highly similar to Lipoprotein lipase (EC 3.1.1.34) OS=Homo sapiens OX=9606 PE=2 SV=1 - [B7Z4C6_HUMAN]	15.47	10	3	3	14	2.57393e+06	3.31264e+06
O14782	Kinesin-like protein KIF3C OS=Homo sapiens GN=KIF3C PE=1 SV=3 - [KIF3C_HUMAN]	1.26	1	1	1	6	0	55084.4		Q5T7C4	High mobility group protein B1 OS=Homo sapiens GN=HMGB1 PE=1 SV=1 - [Q5T7C4_HUMAN]	9.49	3	2	2	10	305671856	321806620		P01876	Immunoglobulin heavy constant alpha 1 OS=Homo sapiens OX=9606 GN=IGHA1 PE=1 SV=2 - [IGHA1_HUMAN]	9.07	11	1	2	17	2.47816e+06	2.36321e+06
H0YJX6	Protein arginine N-methyltransferase 5 (Fragment) OS=Homo sapiens GN=PRMT5 PE=1 SV=1 - [H0YJX6_HUMAN]	4.66	2	1	1	4	0	347495		P0DOY2	Immunoglobulin lambda constant 2 OS=Homo sapiens GN=IGLC2 PE=1 SV=1 - [IGLC2_HUMAN]	9.43	2	1	1	1	0	2.85067e+06		Q9NSB5	Type II hair keratin 1 (Fragment) OS=Homo sapiens OX=9606 GN=KRTHB1 PE=4 SV=1 - [Q9NSB5_HUMAN]	29.27	1	1	3	8	7.51842e+06	0
Q86YZ3	Hornerin OS=Homo sapiens GN=HRNR PE=1 SV=2 - [HORN_HUMAN]	4.98	1	4	4	18	1.04834e+06	426688		Q6KB66	Keratin, type II cytoskeletal 80 OS=Homo sapiens GN=KRT80 PE=1 SV=2 - [K2C80_HUMAN]	9.29	6	3	4	18	1.1645e+06	2.43792e+06		Q4VAN1	BTN1A1 protein OS=Homo sapiens OX=9606 GN=BTN1A1 PE=1 SV=1 - [Q4VAN1_HUMAN]	2.02	3	1	1	20	9.41882e+06	1.06918e+07
Q9Y2S6	Translation machinery-associated protein 7 OS=Homo sapiens GN=TMA7 PE=1 SV=1 - [TMA7_HUMAN]	31.25	13	4	4	13	1.15356e+07	1.92823e+07		A0A087WXM6	60S ribosomal protein L17 (Fragment) OS=Homo sapiens GN=RPL17 PE=3 SV=1 - [A0A087WXM6_HUMAN]	8.88	7	2	2	9	231352021	478698266		Q9BTI9	NPM1 protein (Fragment) OS=Homo sapiens OX=9606 GN=NPM1 PE=2 SV=2 - [Q9BTI9_HUMAN]	23.68	10	5	5	9	3.56987e+07	2.2786e+07
P32119	Peroxiredoxin-2 OS=Homo sapiens GN=PRDX2 PE=1 SV=5 - [PRDX2_HUMAN]	13.13	4	3	3	16	1.18665e+06	1.82756e+06		P02792	Ferritin light chain OS=Homo sapiens GN=FTL PE=1 SV=2 - [FRIL_HUMAN]	8.57	1	1	1	1	0	0		A0A087WTA8	Collagen alpha-2(I) chain OS=Homo sapiens OX=9606 GN=COL1A2 PE=1 SV=1 - [A0A087WTA8_HUMAN]	2.35	4	4	4	18	1.05166e+06	1.54025e+06
Q96P63	Serpin B12 OS=Homo sapiens GN=SERPINB12 PE=1 SV=1 - [SPB12_HUMAN]	5.93	1	2	2	19	445692	382948		F8VRZ4	Tubulin alpha-1A chain (Fragment) OS=Homo sapiens GN=TUBA1A PE=3 SV=1 - [F8VRZ4_HUMAN]	8.04	9	1	1	2	280038	0		A0A0A0MS07	Immunoglobulin heavy constant gamma 1 (Fragment) OS=Homo sapiens OX=9606 GN=IGHG1 PE=1 SV=1 - [A0A0A0MS07_HUMAN]	16.95	40	3	4	12	8.37472e+06	1.49908e+06
P16403	Histone H1.2 OS=Homo sapiens GN=HIST1H1C PE=1 SV=2 - [H12_HUMAN]	10.33	3	2	2	7	2.75523e+06	2.28795e+06		P51397	Death-associated protein 1 OS=Homo sapiens GN=DAP PE=1 SV=3 - [DAP1_HUMAN]	7.84	1	1	1	3	5.96538e+06	0		P07355	Annexin A2 OS=Homo sapiens OX=9606 GN=ANXA2 PE=1 SV=2 - [ANXA2_HUMAN]	16.22	24	6	6	8	3.0904e+06	553110
E7EQB2	Lactotransferrin (Fragment) OS=Homo sapiens GN=LTF PE=1 SV=1 - [E7EQB2_HUMAN]	1.44	3	1	1	6	482856	443146		H0YI92	Protein lin-7 homolog A (Fragment) OS=Homo sapiens GN=LIN7A PE=1 SV=1 - [H0YI92_HUMAN]	7.69	6	1	1	2	27553195	0		P12273	Prolactin-inducible protein OS=Homo sapiens OX=9606 GN=PIP PE=1 SV=1 - [PIP_HUMAN]	6.85	1	1	1	6	1.78845e+06	654132
H7C1V0	Cathepsin D (Fragment) OS=Homo sapiens GN=CTSD PE=1 SV=1 - [H7C1V0_HUMAN]	4.23	7	1	1	11	998645	707988		Q86TJ2	Transcriptional adapter 2-beta OS=Homo sapiens GN=TADA2B PE=1 SV=2 - [TAD2B_HUMAN]	7.62	1	2	2	4	0	0		P02452	Collagen alpha-1(I) chain OS=Homo sapiens OX=9606 GN=COL1A1 PE=1 SV=5 - [CO1A1_HUMAN]	2.05	6	2	3	14	1.6106e+06	2.4498e+06
P36896	Activin receptor type-1B OS=Homo sapiens GN=ACVR1B PE=1 SV=1 - [ACV1B_HUMAN]	2.77	1	1	1	3	0	1.43319e+07		K7EMV3	Histone H3 OS=Homo sapiens GN=H3F3B PE=1 SV=1 - [K7EMV3_HUMAN]	7.61	11	1	1	2	5.18277e+06	2.89233e+06		Q96KK5	Histone H2A type 1-H OS=Homo sapiens OX=9606 GN=HIST1H2AH PE=1 SV=3 - [H2A1H_HUMAN]	21.88	23	2	2	11	3.28862e+07	3.43772e+07
G3V5F2	Peptidyl-prolyl cis-trans isomerase FKBP3 OS=Homo sapiens GN=FKBP3 PE=1 SV=1 - [G3V5F2_HUMAN]	12.31	2	1	1	6	7.83455e+06	1.06399e+07		Q00688	Peptidyl-prolyl cis-trans isomerase FKBP3 OS=Homo sapiens GN=FKBP3 PE=1 SV=1 - [FKBP3_HUMAN]	7.59	2	2	2	5	665282887	1.15872e+09		A0A1U9X7W4	HSPA1A OS=Homo sapiens OX=9606 PE=3 SV=1 - [A0A1U9X7W4_HUMAN]	6.4	32	2	3	6	2.52298e+06	0
A0A1B0GWA9	GTP-binding protein Di-Ras2 (Fragment) OS=Homo sapiens GN=DIRAS2 PE=1 SV=1 - [A0A1B0GWA9_HUMAN]	25.58	3	1	1	2	0	621486		P30101	Protein disulfide-isomerase A3 OS=Homo sapiens GN=PDIA3 PE=1 SV=4 - [PDIA3_HUMAN]	7.52	1	2	2	10	2640033867	2658783072		Q9Y2S6	Translation machinery-associated protein 7 OS=Homo sapiens OX=9606 GN=TMA7 PE=1 SV=1 - [TMA7_HUMAN]	21.88	2	3	3	8	4.72113e+07	3.82249e+07
P31944	Caspase-14 OS=Homo sapiens GN=CASP14 PE=1 SV=2 - [CASPE_HUMAN]	9.92	1	3	3	13	1.32287e+06	1.35381e+06		P06748	Nucleophosmin OS=Homo sapiens GN=NPM1 PE=1 SV=2 - [NPM_HUMAN]	7.14	1	2	2	7	250561656	0		P05089	Arginase-1 OS=Homo sapiens OX=9606 GN=ARG1 PE=1 SV=2 - [ARGI1_HUMAN]	10.87	1	4	4	8	1.94645e+06	3.11679e+06
H3BV77	Polycystin-1 (Fragment) OS=Homo sapiens GN=PKD1 PE=1 SV=1 - [H3BV77_HUMAN]	3.13	3	1	1	6	15069286	4.29655e+06		P35030	Trypsin-3 OS=Homo sapiens GN=PRSS3 PE=1 SV=2 - [TRY3_HUMAN]	6.91	2	2	2	8	6.58592e+07	149448102		A0A2P9ARL3	ATP synthase subunit alpha OS=Homo sapiens OX=9606 GN=atpA PE=3 SV=1 - [A0A2P9ARL3_HUMAN]	4.72	2	2	2	5	1.47313e+06	0
G3V3U4	Proteasome subunit alpha type OS=Homo sapiens GN=PSMA6 PE=1 SV=1 - [G3V3U4_HUMAN]	12.15	5	1	1	1	0	442490		P04406	Glyceraldehyde-3-phosphate dehydrogenase OS=Homo sapiens GN=GAPDH PE=1 SV=3 - [G3P_HUMAN]	6.87	2	2	2	3	0	0		B4DUI5	Triosephosphate isomerase OS=Homo sapiens OX=9606 PE=2 SV=1 - [B4DUI5_HUMAN]	5.63	5	1	1	4	3.26727e+06	0
Q14574	Desmocollin-3 OS=Homo sapiens GN=DSC3 PE=1 SV=3 - [DSC3_HUMAN]	1	1	1	1	3	350764	470065		Q7RTS7	Keratin, type II cytoskeletal 74 OS=Homo sapiens GN=KRT74 PE=1 SV=2 - [K2C74_HUMAN]	6.81	8	1	5	20	8.64543e+07	1.00524e+08		A0A2P9AGW9	Chaperone Hsp60, peptide-dependent ATPase, heat shock protein OS=Homo sapiens OX=9606 GN=groEL PE=3 SV=1 - [A0A2P9AGW9_HUMAN]	4.24	1	1	2	8	1.59961e+06	1.99131e+06
P31689	DnaJ homolog subfamily A member 1 OS=Homo sapiens GN=DNAJA1 PE=1 SV=2 - [DNJA1_HUMAN]	3.27	1	1	1	7	4.83979e+06	5.45913e+06		Q5VSP4	Putative lipocalin 1-like protein 1 OS=Homo sapiens GN=LCN1P1 PE=5 SV=1 - [LC1L1_HUMAN]	6.79	2	1	1	1	0	0		A0A024R952	Plakophilin 1 (Ectodermal dysplasia/skin fragility syndrome), isoform CRA_a OS=Homo sapiens OX=9606 GN=PKP1 PE=4 SV=1 - [A0A024R952_HUMAN]	3.58	4	2	2	5	2.68081e+06	1.36639e+06
P60174	Triosephosphate isomerase OS=Homo sapiens GN=TPI1 PE=1 SV=3 - [TPIS_HUMAN]	4.2	1	1	1	2	279852	707706		E7EX53	Ribosomal protein L15 (Fragment) OS=Homo sapiens GN=RPL15 PE=1 SV=1 - [E7EX53_HUMAN]	6.77	3	1	1	1	0	0		P02795	Metallothionein-2 OS=Homo sapiens OX=9606 GN=MT2A PE=1 SV=1 - [MT2_HUMAN]	32.79	12	2	2	5	764417	772882
E7EWQ5	Microtubule-associated serine/threonine-protein kinase 4 OS=Homo sapiens GN=MAST4 PE=1 SV=1 - [E7EWQ5_HUMAN]	0.45	3	1	1	3	0	5.78138e+07		F8W062	Phospholipase A(2) OS=Homo sapiens GN=PLA2G1B PE=1 SV=1 - [F8W062_HUMAN]	6.72	2	1	1	4	1.11716e+08	113211352		E9PI65	Heat shock cognate 71 kDa protein (Fragment) OS=Homo sapiens OX=9606 GN=HSPA8 PE=1 SV=1 - [E9PI65_HUMAN]	14.88	26	1	2	4	2.89104e+06	0
Q6KC79	Nipped-B-like protein OS=Homo sapiens GN=NIPBL PE=1 SV=2 - [NIPBL_HUMAN]	0.68	1	1	1	1	0	1.90003e+06		Q0P6N6	Neuregulin 4 OS=Homo sapiens GN=NRG4 PE=2 SV=1 - [Q0P6N6_HUMAN]	6.67	1	1	1	1	0	0		C9JFR7	Cytochrome c (Fragment) OS=Homo sapiens OX=9606 GN=CYCS PE=1 SV=1 - [C9JFR7_HUMAN]	10.89	2	1	1	5	1.2637e+08	0
F8W079	ATP synthase subunit beta, mitochondrial (Fragment) OS=Homo sapiens GN=ATP5B PE=1 SV=1 - [F8W079_HUMAN]	3.87	3	1	1	2	0	249295		P11441	Ubiquitin-like protein 4A OS=Homo sapiens GN=UBL4A PE=1 SV=1 - [UBL4A_HUMAN]	6.37	2	1	1	1	0	0		B4DJI1	cDNA FLJ52549, highly similar to L-lactate dehydrogenase A chain (EC 1.1.1.27) OS=Homo sapiens OX=9606 PE=2 SV=1 - [B4DJI1_HUMAN]	6.23	5	2	2	4	3.63352e+06	0
A0A087WVQ9	Elongation factor 1-alpha 1 OS=Homo sapiens GN=EEF1A1 PE=1 SV=1 - [A0A087WVQ9_HUMAN]	2.49	4	1	1	8	665752	619575		H0YH15	Aquarius homolog (Mouse), isoform CRA_a OS=Homo sapiens GN=AQR PE=1 SV=1 - [H0YH15_HUMAN]	6.35	1	1	1	1	0	0		B4DNK4	Pyruvate kinase OS=Homo sapiens OX=9606 GN=PKM PE=1 SV=1 - [B4DNK4_HUMAN]	8.32	18	4	4	4	1.30524e+06	0
E7ENY2	TRAF family member-associated NF-kappa-B activator (Fragment) OS=Homo sapiens GN=TANK PE=1 SV=1 - [E7ENY2_HUMAN]	8.95	6	1	1	2	0	1.11764e+08		P31689	DnaJ homolog subfamily A member 1 OS=Homo sapiens GN=DNAJA1 PE=1 SV=2 - [DNJA1_HUMAN]	6.3	1	2	2	3	1.12202e+08	1.77264e+07		Q3BDU5	Prelamin-A/C OS=Homo sapiens OX=9606 GN=LMNA PE=1 SV=1 - [Q3BDU5_HUMAN]	5.75	8	2	2	3	1.57408e+06	0
Q96DX4	RING finger and SPRY domain-containing protein 1 OS=Homo sapiens GN=RSPRY1 PE=1 SV=1 - [RSPRY_HUMAN]	3.3	1	1	1	5	7.03184e+07	1.23151e+08		Q99442	Translocation protein SEC62 OS=Homo sapiens GN=SEC62 PE=1 SV=1 - [SEC62_HUMAN]	6.27	1	1	1	1	0	0		A0A0G2JMB2	Immunoglobulin heavy constant alpha 2 (Fragment) OS=Homo sapiens OX=9606 GN=IGHA2 PE=1 SV=1 - [A0A0G2JMB2_HUMAN]	9.41	13	1	2	11	1.9683e+06	2.69443e+06
P31025	Lipocalin-1 OS=Homo sapiens GN=LCN1 PE=1 SV=1 - [LCN1_HUMAN]	12.5	2	2	2	9	778096	2.21044e+06		H7BZB9	Microtubule-associated protein 2 (Fragment) OS=Homo sapiens GN=MAP2 PE=1 SV=1 - [H7BZB9_HUMAN]	6.25	2	1	1	4	15322582	0		G3V1A4	Cofilin 1 (Non-muscle), isoform CRA_a OS=Homo sapiens OX=9606 GN=CFL1 PE=1 SV=1 - [G3V1A4_HUMAN]	9.4	3	1	1	3	3.38877e+06	0
Q5M9N0	Coiled-coil domain-containing protein 158 OS=Homo sapiens GN=CCDC158 PE=2 SV=2 - [CD158_HUMAN]	1.8	1	1	1	3	0	0		Q8WZ79	Deoxyribonuclease-2-beta OS=Homo sapiens GN=DNASE2B PE=2 SV=1 - [DNS2B_HUMAN]	5.82	1	1	1	1	6.87051e+06	0		P25311	Zinc-alpha-2-glycoprotein OS=Homo sapiens OX=9606 GN=AZGP1 PE=1 SV=2 - [ZA2G_HUMAN]	7.38	2	2	2	4	2.12297e+06	0
E9PI65	Heat shock cognate 71 kDa protein (Fragment) OS=Homo sapiens GN=HSPA8 PE=1 SV=1 - [E9PI65_HUMAN]	7.14	8	1	1	1	0	139009		H0YJ11	Alpha-actinin-1 (Fragment) OS=Homo sapiens GN=ACTN1 PE=1 SV=1 - [H0YJ11_HUMAN]	5.8	8	1	1	1	0	0		A0A2P9AP24	Malonyl-CoA-(Acyl-carrier-protein) transacylase OS=Homo sapiens OX=9606 GN=fabD PE=4 SV=1 - [A0A2P9AP24_HUMAN]	6.62	1	1	1	7	2.74945e+07	3.33207e+07
P62805	Histone H4 OS=Homo sapiens GN=HIST1H4A PE=1 SV=2 - [H4_HUMAN]	29.13	1	3	3	7	256004	428389		S4R303	Sorbin and SH3 domain-containing protein 1 (Fragment) OS=Homo sapiens GN=SORBS1 PE=1 SV=1 - [S4R303_HUMAN]	5.73	2	1	1	1	0	0		B4DDM1	cDNA FLJ59460, highly similar to Protein disulfide-isomerase A3 (EC 5.3.4.1) OS=Homo sapiens OX=9606 PE=2 SV=1 - [B4DDM1_HUMAN]	5.02	4	1	1	8	1.77924e+08	1.31196e+08
O14556	Glyceraldehyde-3-phosphate dehydrogenase, testis-specific OS=Homo sapiens GN=GAPDHS PE=1 SV=2 - [G3PT_HUMAN]	2.7	1	1	1	7	584291	688496		P52815	39S ribosomal protein L12, mitochondrial OS=Homo sapiens GN=MRPL12 PE=1 SV=2 - [RM12_HUMAN]	5.56	2	1	1	1	0	0		Q52LG2	Keratin-associated protein 13-2 OS=Homo sapiens OX=9606 GN=KRTAP13-2 PE=1 SV=1 - [KR132_HUMAN]	7.43	1	1	1	3	2.31667e+06	0
Q8WVJ2	NudC domain-containing protein 2 OS=Homo sapiens GN=NUDCD2 PE=1 SV=1 - [NUDC2_HUMAN]	12.74	1	1	1	3	0	0		Q9NZT1	Calmodulin-like protein 5 OS=Homo sapiens GN=CALML5 PE=1 SV=2 - [CALL5_HUMAN]	5.48	1	1	1	4	0	6.01039e+06		A0A2P9ASV5	Chaperone Hsp60, peptide-dependent ATPase, heat shock protein OS=Homo sapiens OX=9606 GN=groEL PE=3 SV=1 - [A0A2P9ASV5_HUMAN]	4.18	1	1	2	6	1.50525e+06	1.44137e+06
Q8WVV4	Protein POF1B OS=Homo sapiens GN=POF1B PE=1 SV=3 - [POF1B_HUMAN]	1.7	1	1	1	2	364291	797508		B4DLR8	NAD(P)H dehydrogenase [quinone] 1 OS=Homo sapiens GN=NQO1 PE=1 SV=1 - [B4DLR8_HUMAN]	5.45	3	1	1	1	0	0		M9MMK7	Dynein heavy chain 14, axonemal OS=Homo sapiens OX=9606 GN=DNAH14 PE=1 SV=1 - [M9MMK7_HUMAN]	1.4	2	1	1	7	5.33593e+06	7.32213e+06
Q9HD64	X antigen family member 1 OS=Homo sapiens GN=XAGE1A PE=1 SV=3 - [XAGE1_HUMAN]	7.41	2	1	1	7	4.16695e+07	1.73023e+07		Q96IK5	Germ cell-less protein-like 1 OS=Homo sapiens GN=GMCL1 PE=1 SV=1 - [GMCL1_HUMAN]	5.44	1	1	1	1	0	0		Q9HB00	Desmocollin 1, isoform CRA_b OS=Homo sapiens OX=9606 GN=DSC1 PE=4 SV=1 - [Q9HB00_HUMAN]	4.17	2	3	3	8	1.2472e+06	2.24144e+06
H3BVC2	Interferon regulatory factor 8 OS=Homo sapiens GN=IRF8 PE=1 SV=1 - [H3BVC2_HUMAN]	16.67	4	1	1	1	0	2.86158e+06		F8WE04	Heat shock protein beta-1 OS=Homo sapiens GN=HSPB1 PE=1 SV=1 - [F8WE04_HUMAN]	5.38	2	1	1	6	0	0		Q00688	Peptidyl-prolyl cis-trans isomerase FKBP3 OS=Homo sapiens OX=9606 GN=FKBP3 PE=1 SV=1 - [FKBP3_HUMAN]	10.27	3	3	3	5	1.09563e+08	1.00393e+08
P00338	L-lactate dehydrogenase A chain OS=Homo sapiens GN=LDHA PE=1 SV=2 - [LDHA_HUMAN]	3.01	1	1	1	1	0	848512		H3BTQ4	Chymotrypsinogen B2 (Fragment) OS=Homo sapiens GN=CTRB2 PE=3 SV=1 - [H3BTQ4_HUMAN]	5.26	8	1	1	2	1.12614e+06	0		P11021	Endoplasmic reticulum chaperone BiP OS=Homo sapiens OX=9606 GN=HSPA5 PE=1 SV=2 - [BIP_HUMAN]	2.6	1	1	1	2	1.62803e+06	0
A0A0A0MSW4	Phosphatidylinositol transfer protein beta isoform OS=Homo sapiens GN=PITPNB PE=1 SV=1 - [A0A0A0MSW4_HUMAN]	6.64	2	1	1	11	0	2.89877e+07		Q9BW30	Tubulin polymerization-promoting protein family member 3 OS=Homo sapiens GN=TPPP3 PE=1 SV=1 - [TPPP3_HUMAN]	5.11	1	1	1	3	51563965	31458123		A0A2R8Y6G6	Alpha-enolase OS=Homo sapiens OX=9606 GN=ENO1 PE=1 SV=1 - [A0A2R8Y6G6_HUMAN]	5.76	9	2	2	4	1.22565e+06	0
C9JFR7	Cytochrome c (Fragment) OS=Homo sapiens GN=CYCS PE=1 SV=1 - [C9JFR7_HUMAN]	10.89	2	1	1	5	3.23091e+06	4.74838e+06		J3KRG2	Gasdermin-A (Fragment) OS=Homo sapiens GN=GSDMA PE=1 SV=8 - [J3KRG2_HUMAN]	5.06	2	1	1	2	521443	639591		A0A2P9ARL1	ATP synthase subunit beta OS=Homo sapiens OX=9606 GN=atpD PE=3 SV=1 - [A0A2P9ARL1_HUMAN]	3.62	1	2	2	8	2.28743e+06	1.77813e+06
Q5T750	Skin-specific protein 32 OS=Homo sapiens GN=XP32 PE=1 SV=1 - [XP32_HUMAN]	3.2	1	1	1	1	0	1.27838e+06		P61978	Heterogeneous nuclear ribonucleoprotein K OS=Homo sapiens GN=HNRNPK PE=1 SV=1 - [HNRPK_HUMAN]	4.97	1	1	1	1	0	0		H3BQN4	Fructose-bisphosphate aldolase OS=Homo sapiens OX=9606 GN=ALDOA PE=1 SV=1 - [H3BQN4_HUMAN]	8.03	7	3	3	4	1.72043e+06	0
A0A075B6R9	Immunoglobulin kappa variable 2D-24 (non-functional) (Fragment) OS=Homo sapiens GN=IGKV2D-24 PE=4 SV=1 - [A0A075B6R9_HUMAN]	9.17	1	1	1	7	857518	961039		C9JEU5	Fibrinogen gamma chain OS=Homo sapiens GN=FGG PE=1 SV=1 - [C9JEU5_HUMAN]	4.72	3	1	1	3	0	5.68914e+06		A0A087X2E9	Glutathione S-transferase P (Fragment) OS=Homo sapiens OX=9606 GN=GSTP1 PE=1 SV=1 - [A0A087X2E9_HUMAN]	20.25	3	1	1	2	1.35814e+06	0
P62851	40S ribosomal protein S25 OS=Homo sapiens GN=RPS25 PE=1 SV=1 - [RS25_HUMAN]	7.2	1	1	1	1	0	95291.1		C9JX71	Apolipoprotein D (Fragment) OS=Homo sapiens GN=APOD PE=1 SV=1 - [C9JX71_HUMAN]	4.7	3	1	1	1	0	0		Q8TAK2	Similar to catalase (Fragment) OS=Homo sapiens OX=9606 PE=2 SV=1 - [Q8TAK2_HUMAN]	5.7	3	1	1	6	1.94348e+06	2.36946e+06
P06858	Lipoprotein lipase OS=Homo sapiens GN=LPL PE=1 SV=1 - [LIPL_HUMAN]	2.11	1	1	1	1	0	244052		P31944	Caspase-14 OS=Homo sapiens GN=CASP14 PE=1 SV=2 - [CASPE_HUMAN]	4.55	1	2	2	6	0	11899816		E9PBY7	Zinc finger CCCH domain-containing protein 11A (Fragment) OS=Homo sapiens OX=9606 GN=ZC3H11A PE=1 SV=1 - [E9PBY7_HUMAN]	5.44	12	1	2	8	4.63851e+06	4.08708e+06
C9JXI9	Krev interaction trapped protein 1 (Fragment) OS=Homo sapiens GN=KRIT1 PE=1 SV=1 - [C9JXI9_HUMAN]	23.53	11	1	1	2	0	2.21082e+07		A0A087WVQ9	Elongation factor 1-alpha 1 OS=Homo sapiens GN=EEF1A1 PE=1 SV=1 - [A0A087WVQ9_HUMAN]	4.54	4	2	2	5	5.04482e+07	1.80511e+07		J3QLI9	Small nuclear ribonucleoprotein Sm D1 OS=Homo sapiens OX=9606 GN=SNRPD1 PE=1 SV=1 - [J3QLI9_HUMAN]	26.67	3	1	1	2	2.51559e+07	0
S4R3A2	Fatty acid-binding protein, heart OS=Homo sapiens GN=FABP3 PE=1 SV=1 - [S4R3A2_HUMAN]	10.11	3	1	1	2	611471	799214		Q92830	Histone acetyltransferase KAT2A OS=Homo sapiens GN=KAT2A PE=1 SV=3 - [KAT2A_HUMAN]	4.42	2	2	2	7	4.72147e+06	0		Q9BYR8	Keratin-associated protein 3-1 OS=Homo sapiens OX=9606 GN=KRTAP3-1 PE=1 SV=1 - [KRA31_HUMAN]	20.41	1	2	2	6	4.34778e+06	0
M0R151	Kallikrein-11 OS=Homo sapiens GN=KLK11 PE=1 SV=1 - [M0R151_HUMAN]	6.42	3	1	1	5	1.71483e+06	2.75924e+06		P15259	Phosphoglycerate mutase 2 OS=Homo sapiens GN=PGAM2 PE=1 SV=3 - [PGAM2_HUMAN]	4.35	2	1	1	1	0	710871		A0A2P9ASX1	Chaperone Hsp10, affects cell division OS=Homo sapiens OX=9606 GN=groES PE=3 SV=1 - [A0A2P9ASX1_HUMAN]	12.24	2	1	1	5	2.17217e+06	2.4105e+06
A0A087WT15	Putative bifunctional UDP-N-acetylglucosamine transferase and deubiquitinase ALG13 OS=Homo sapiens GN=ALG13 PE=1 SV=1 - [A0A087WT15_HUMAN]	11.48	2	1	1	1	0	7.54668e+06		Q9NWM8	Peptidyl-prolyl cis-trans isomerase FKBP14 OS=Homo sapiens GN=FKBP14 PE=1 SV=1 - [FKB14_HUMAN]	4.27	1	1	1	1	0	0		Q5T7C4	High mobility group protein B1 OS=Homo sapiens OX=9606 GN=HMGB1 PE=1 SV=1 - [Q5T7C4_HUMAN]	9.49	6	1	1	2	4.22459e+07	0
Q6IN84	rRNA methyltransferase 1, mitochondrial OS=Homo sapiens GN=MRM1 PE=1 SV=1 - [MRM1_HUMAN]	2.27	1	1	1	1	0	1.96094e+06		H7C1V0	Cathepsin D (Fragment) OS=Homo sapiens GN=CTSD PE=1 SV=1 - [H7C1V0_HUMAN]	4.23	7	1	1	2	0	8.59889e+06		Q9HD64	X antigen family member 1 OS=Homo sapiens OX=9606 GN=XAGE1A PE=1 SV=3 - [XAGE1_HUMAN]	7.41	5	1	1	5	7.12265e+06	8.32473e+06
F8W062	Phospholipase A(2) OS=Homo sapiens GN=PLA2G1B PE=1 SV=1 - [F8W062_HUMAN]	6.72	2	1	1	16	9.48766e+06	1.98765e+07		P60174	Triosephosphate isomerase OS=Homo sapiens GN=TPI1 PE=1 SV=3 - [TPIS_HUMAN]	4.2	1	1	1	1	0	660220		Q0EFA5	S protein OS=Homo sapiens OX=9606 GN=S PE=4 SV=1 - [Q0EFA5_HUMAN]	10.94	13	4	4	16	1.36315e+06	3.3257e+06
Q7Z591	AT-hook-containing transcription factor OS=Homo sapiens GN=AKNA PE=1 SV=2 - [AKNA_HUMAN]	0.63	1	1	1	6	2.20547e+08	4.14013e+06		F8VZY9	Keratin, type I cytoskeletal 18 OS=Homo sapiens GN=KRT18 PE=1 SV=1 - [F8VZY9_HUMAN]	4.09	8	1	2	24	805207552	1256999157		Q6ZVX7	F-box only protein 50 OS=Homo sapiens OX=9606 GN=NCCRP1 PE=1 SV=1 - [FBX50_HUMAN]	4.36	1	1	1	3	2.14216e+06	841430
Q6UXN9	WD repeat-containing protein 82 OS=Homo sapiens GN=WDR82 PE=1 SV=1 - [WDR82_HUMAN]	1.92	1	1	1	1	0	1.05479e+06		H0YJ00	Poly(A) polymerase alpha (Fragment) OS=Homo sapiens GN=PAPOLA PE=1 SV=1 - [H0YJ00_HUMAN]	3.94	1	1	1	1	1.6708e+07	0		H3BV77	Polycystin-1 (Fragment) OS=Homo sapiens OX=9606 GN=PKD1 PE=1 SV=1 - [H3BV77_HUMAN]	3.13	5	1	1	5	0	0
A0A1B0GUJ4	Tetratricopeptide repeat protein 33 OS=Homo sapiens GN=TTC33 PE=1 SV=1 - [A0A1B0GUJ4_HUMAN]	37.12	1	1	1	1	0	0		O75907	Diacylglycerol O-acyltransferase 1 OS=Homo sapiens GN=DGAT1 PE=1 SV=2 - [DGAT1_HUMAN]	3.89	1	1	1	1	0	0		A0A2P9AQ98	ATP-dependent Clp protease ATP-binding subunit OS=Homo sapiens OX=9606 GN=clpX PE=3 SV=1 - [A0A2P9AQ98_HUMAN]	3.05	1	1	1	3	647125	749938
F5GYH4	Fatty acid desaturase 1 (Fragment) OS=Homo sapiens GN=FADS1 PE=1 SV=1 - [F5GYH4_HUMAN]	23.53	5	1	1	1	0	0		P16989	Y-box-binding protein 3 OS=Homo sapiens GN=YBX3 PE=1 SV=4 - [YBOX3_HUMAN]	3.76	1	2	2	4	43494719	141997905		Q96P63	Serpin B12 OS=Homo sapiens OX=9606 GN=SERPINB12 PE=1 SV=1 - [SPB12_HUMAN]	6.42	2	2	2	7	1.15757e+06	1.2966e+06
Q9NRN7	L-aminoadipate-semialdehyde dehydrogenase-phosphopantetheinyl transferase OS=Homo sapiens GN=AASDHPPT PE=1 SV=2 - [ADPPT_HUMAN]	11.97	1	1	1	1	0	0		Q8N1N4	Keratin, type II cytoskeletal 78 OS=Homo sapiens GN=KRT78 PE=1 SV=2 - [K2C78_HUMAN]	3.65	10	1	2	3	1.40395e+07	1.32787e+07		A0A0A0MRQ5	Peroxiredoxin-1 OS=Homo sapiens OX=9606 GN=PRDX1 PE=1 SV=1 - [A0A0A0MRQ5_HUMAN]	11.34	6	1	1	11	2.49144e+06	2.83374e+06
C0LTP6	RAS guanyl releasing protein 4 variant 9 OS=Homo sapiens GN=RASGRP4 PE=1 SV=1 - [C0LTP6_HUMAN]	6.32	2	1	1	1	0	0		P06733	Alpha-enolase OS=Homo sapiens GN=ENO1 PE=1 SV=2 - [ENOA_HUMAN]	3.46	2	2	2	3	17513190	0		P16403	Histone H1.2 OS=Homo sapiens OX=9606 GN=HIST1H1C PE=1 SV=2 - [H12_HUMAN]	10.33	8	2	2	5	2.79867e+07	2.65809e+07
A0A1B0GWA6	Sodium channel protein OS=Homo sapiens GN=SCN2A PE=1 SV=1 - [A0A1B0GWA6_HUMAN]	3.31	2	1	1	1	0	0		Q96KC8	DnaJ homolog subfamily C member 1 OS=Homo sapiens GN=DNAJC1 PE=1 SV=1 - [DNJC1_HUMAN]	3.43	1	2	2	3	49348666	2.56647e+07		B4DDF3	cDNA FLJ58050, highly similar to Interleukin enhancer-binding factor 3 OS=Homo sapiens OX=9606 PE=2 SV=1 - [B4DDF3_HUMAN]	9.38	9	2	2	2	2.46153e+07	0
Q15811	Intersectin-1 OS=Homo sapiens GN=ITSN1 PE=1 SV=3 - [ITSN1_HUMAN]	3.25	1	1	1	1	0	0		Q8NC51	Plasminogen activator inhibitor 1 RNA-binding protein OS=Homo sapiens GN=SERBP1 PE=1 SV=2 - [PAIRB_HUMAN]	3.43	1	1	1	4	3.64631e+07	0		Q6P4A8	Phospholipase B-like 1 OS=Homo sapiens OX=9606 GN=PLBD1 PE=1 SV=2 - [PLBL1_HUMAN]	2.17	1	1	1	2	1.29645e+06	0
Q8N0X4	Citrate lyase subunit beta-like protein, mitochondrial OS=Homo sapiens GN=CLYBL PE=1 SV=2 - [CLYBL_HUMAN]	2.65	1	1	1	1	0	4.80393e+06		P05089	Arginase-1 OS=Homo sapiens GN=ARG1 PE=1 SV=2 - [ARGI1_HUMAN]	3.42	1	1	1	1	0	816672		P62805	Histone H4 OS=Homo sapiens OX=9606 GN=HIST1H4A PE=1 SV=2 - [H4_HUMAN]	11.65	2	1	1	2	3.58971e+06	0
A6NM62	Leucine-rich repeat-containing protein 53 OS=Homo sapiens GN=LRRC53 PE=4 SV=2 - [LRC53_HUMAN]	1.76	1	1	1	15	1721844574	0		P36542	ATP synthase subunit gamma, mitochondrial OS=Homo sapiens GN=ATP5C1 PE=1 SV=1 - [ATPG_HUMAN]	3.36	1	1	1	2	2.9278e+07	3.70748e+07		P00918	Carbonic anhydrase 2 OS=Homo sapiens OX=9606 GN=CA2 PE=1 SV=2 - [CAH2_HUMAN]	3.85	1	1	1	2	3.22484e+06	0
U3NG26	Tyrosine-protein kinase OS=Homo sapiens GN=BTK PE=1 SV=1 - [U3NG26_HUMAN]	1.41	2	1	1	1	0	2.17362e+07		P25311	Zinc-alpha-2-glycoprotein OS=Homo sapiens GN=AZGP1 PE=1 SV=2 - [ZA2G_HUMAN]	3.36	1	1	1	1	0	4.38407e+06		P02461	Collagen alpha-1(III) chain OS=Homo sapiens OX=9606 GN=COL3A1 PE=1 SV=4 - [CO3A1_HUMAN]	0.75	1	1	1	5	1.05921e+06	1.15561e+06
Q8WXI2	Connector enhancer of kinase suppressor of ras 2 OS=Homo sapiens GN=CNKSR2 PE=1 SV=1 - [CNKR2_HUMAN]	0.48	1	1	1	1	0	2.22231e+07		Q15084	Protein disulfide-isomerase A6 OS=Homo sapiens GN=PDIA6 PE=1 SV=1 - [PDIA6_HUMAN]	3.18	1	1	1	3	0	2.06442e+06		A0A2P9ASR8	DNA-directed RNA polymerase subunit beta OS=Homo sapiens OX=9606 GN=rpoB PE=3 SV=1 - [A0A2P9ASR8_HUMAN]	0.8	1	1	1	2	1.77614e+06	0
F2Z3A9	Rab-like protein 2B OS=Homo sapiens GN=RABL2B PE=4 SV=1 - [F2Z3A9_HUMAN]	53.85	10	1	1	1	0	0		Q96JS3	PiggyBac transposable element-derived protein 1 OS=Homo sapiens GN=PGBD1 PE=1 SV=1 - [PGBD1_HUMAN]	2.97	1	1	1	1	0	0		A0A1B0GVI3	Keratin, type I cytoskeletal 10 (Fragment) OS=Homo sapiens OX=9606 GN=KRT10 PE=1 SV=1 - [A0A1B0GVI3_HUMAN]	26.17	1	1	2	2	1.44548e+06	0
P28289	Tropomodulin-1 OS=Homo sapiens GN=TMOD1 PE=1 SV=1 - [TMOD1_HUMAN]	25.07	1	1	1	1	0	0		E9PKP7	Nucleolar transcription factor 1 OS=Homo sapiens GN=UBTF PE=1 SV=1 - [E9PKP7_HUMAN]	2.82	2	1	1	1	69620352	0		Q14568	Heat shock protein HSP 90-alpha A2 OS=Homo sapiens OX=9606 GN=HSP90AA2P PE=1 SV=2 - [HS902_HUMAN]	6.12	14	2	2	2	1.13013e+06	0
P01834	Immunoglobulin kappa constant OS=Homo sapiens GN=IGKC PE=1 SV=2 - [IGKC_HUMAN]	16.82	1	1	1	6	1.50512e+06	0		Q08188	Protein-glutamine gamma-glutamyltransferase E OS=Homo sapiens GN=TGM3 PE=1 SV=4 - [TGM3_HUMAN]	2.74	1	2	2	4	2.17316e+06	469024		Q86YZ3	Hornerin OS=Homo sapiens OX=9606 GN=HRNR PE=1 SV=2 - [HORN_HUMAN]	1.4	1	1	1	3	1.39805e+06	1.51036e+06
E9PNE0	Myomegalin (Fragment) OS=Homo sapiens GN=PDE4DIP PE=1 SV=1 - [E9PNE0_HUMAN]	13.92	11	1	1	2	0	0		H0YIP0	Methionine--tRNA ligase, cytoplasmic (Fragment) OS=Homo sapiens GN=MARS PE=1 SV=1 - [H0YIP0_HUMAN]	2.74	2	1	1	1	1.55204e+07	0		A0A2P9AQH9	Acetoacetyl-CoA reductase OS=Homo sapiens OX=9606 GN=phbB PE=4 SV=1 - [A0A2P9AQH9_HUMAN]	3.32	1	1	1	2	642365	0
H0YF49	E3 ubiquitin-protein ligase RFWD2 (Fragment) OS=Homo sapiens GN=RFWD2 PE=1 SV=1 - [H0YF49_HUMAN]	13.77	1	1	1	1	0	0		A0A0G2JMB2	Immunoglobulin heavy constant alpha 2 (Fragment) OS=Homo sapiens GN=IGHA2 PE=1 SV=1 - [A0A0G2JMB2_HUMAN]	2.65	3	1	1	3	532704	893070		A0A2P9AJ95	Protein-tyrosine sulfotransferase OS=Homo sapiens OX=9606 GN=BQ8482_180419 PE=3 SV=1 - [A0A2P9AJ95_HUMAN]	2.28	1	1	1	2	1.64782e+06	0
P10599	Thioredoxin OS=Homo sapiens GN=TXN PE=1 SV=3 - [THIO_HUMAN]	12.38	1	1	1	3	582221	0		V9GYZ6	Bifunctional glutamate/proline--tRNA ligase (Fragment) OS=Homo sapiens GN=EPRS PE=1 SV=1 - [V9GYZ6_HUMAN]	2.48	2	3	3	13	5.35135e+08	4.13791e+08		P01861	Immunoglobulin heavy constant gamma 4 OS=Homo sapiens OX=9606 GN=IGHG4 PE=1 SV=1 - [IGHG4_HUMAN]	11.01	7	1	3	5	2.19488e+06	1.12825e+06
Q9UIX4	Potassium voltage-gated channel subfamily G member 1 OS=Homo sapiens GN=KCNG1 PE=1 SV=1 - [KCNG1_HUMAN]	11.89	1	1	1	2	0	0		Q5T749	Keratinocyte proline-rich protein OS=Homo sapiens GN=KPRP PE=1 SV=1 - [KPRP_HUMAN]	2.42	1	2	2	3	4.28313e+06	0		B4DWQ3	Phosphoglycerate kinase OS=Homo sapiens OX=9606 PE=2 SV=1 - [B4DWQ3_HUMAN]	6.83	5	1	1	2	2.38896e+06	0
P06702	Protein S100-A9 OS=Homo sapiens GN=S100A9 PE=1 SV=1 - [S10A9_HUMAN]	11.4	1	1	1	6	1.37436e+06	0		O00462	Beta-mannosidase OS=Homo sapiens GN=MANBA PE=2 SV=3 - [MANBA_HUMAN]	2.39	1	1	1	1	0	0		P01859	Immunoglobulin heavy constant gamma 2 OS=Homo sapiens OX=9606 GN=IGHG2 PE=1 SV=2 - [IGHG2_HUMAN]	11.04	8	1	3	5	4.24948e+06	1.12825e+06
K7ERT1	DNA fragmentation factor subunit alpha OS=Homo sapiens GN=DFFA PE=1 SV=1 - [K7ERT1_HUMAN]	11.32	1	1	1	2	5.32873e+06	0		A0A0J9YWY6	Supervillin (Fragment) OS=Homo sapiens GN=SVIL PE=1 SV=1 - [A0A0J9YWY6_HUMAN]	2.39	2	1	1	1	0	0		A0A075B730	Epiplakin OS=Homo sapiens OX=9606 GN=EPPK1 PE=1 SV=2 - [A0A075B730_HUMAN]	2.25	2	1	1	1	988139	0
P31151	Protein S100-A7 OS=Homo sapiens GN=S100A7 PE=1 SV=4 - [S10A7_HUMAN]	10.89	1	1	1	1	0	0		A0A087WTA8	Collagen alpha-2(I) chain OS=Homo sapiens GN=COL1A2 PE=1 SV=1 - [A0A087WTA8_HUMAN]	2.35	2	3	3	6	1.73417e+06	1.72446e+07		A0A0S2Z3L4	Cathepsin D isoform 2 (Fragment) OS=Homo sapiens OX=9606 GN=CTSD PE=2 SV=1 - [A0A0S2Z3L4_HUMAN]	9.64	8	1	1	5	1.2316e+06	1.58536e+06
M0QZK8	Uncharacterized protein OS=Homo sapiens PE=4 SV=1 - [M0QZK8_HUMAN]	10.68	2	1	1	1	432423	0		X6R5I7	Regulator of telomere elongation helicase 1 (Fragment) OS=Homo sapiens GN=RTEL1 PE=4 SV=1 - [X6R5I7_HUMAN]	2.25	4	1	1	1	0	0		J3KRG2	Gasdermin-A (Fragment) OS=Homo sapiens OX=9606 GN=GSDMA PE=1 SV=8 - [J3KRG2_HUMAN]	14.56	2	1	1	2	1.30427e+06	224159
P12273	Prolactin-inducible protein OS=Homo sapiens GN=PIP PE=1 SV=1 - [PIP_HUMAN]	10.27	1	1	1	4	0	0		A0A0G2JPZ2	Taste receptor type 2 OS=Homo sapiens GN=TAS2R42 PE=3 SV=1 - [A0A0G2JPZ2_HUMAN]	2.23	1	1	1	1	0	0		Q53GY5	DiGeorge syndrome critical region gene 8 variant (Fragment) OS=Homo sapiens OX=9606 PE=2 SV=1 - [Q53GY5_HUMAN]	3.33	1	1	1	1	0	0
C9J2G3	3-oxoacyl-[acyl-carrier-protein] synthase, mitochondrial (Fragment) OS=Homo sapiens GN=OXSM PE=1 SV=1 - [C9J2G3_HUMAN]	10	3	1	1	1	0	0		O95759	TBC1 domain family member 8 OS=Homo sapiens GN=TBC1D8 PE=1 SV=3 - [TBCD8_HUMAN]	2.02	2	1	1	1	0	0		H3BU31	60S ribosomal protein L4 (Fragment) OS=Homo sapiens OX=9606 GN=RPL4 PE=1 SV=1 - [H3BU31_HUMAN]	6.43	5	1	1	1	743695	0
A0A0C4DGV2	GAS2-like protein 2 OS=Homo sapiens GN=GAS2L2 PE=4 SV=1 - [A0A0C4DGV2_HUMAN]	8.92	3	1	1	1	0	0		Q99543	DnaJ homolog subfamily C member 2 OS=Homo sapiens GN=DNAJC2 PE=1 SV=4 - [DNJC2_HUMAN]	1.93	1	1	1	1	16791785	0		Q8WYD2	Dystrophin (Fragment) OS=Homo sapiens OX=9606 GN=DMD PE=4 SV=1 - [Q8WYD2_HUMAN]	21.05	6	1	1	2	2.12694e+07	0
P04040	Catalase OS=Homo sapiens GN=CAT PE=1 SV=3 - [CATA_HUMAN]	8.73	1	3	3	4	902600	0		D6RHC4	Ankyrin repeat and KH domain-containing protein 1 (Fragment) OS=Homo sapiens GN=ANKHD1 PE=1 SV=1 - [D6RHC4_HUMAN]	1.9	3	2	2	4	0	1.26189e+06		Q5T6H3	Xaa-Pro aminopeptidase 1 (Fragment) OS=Homo sapiens OX=9606 GN=XPNPEP1 PE=1 SV=1 - [Q5T6H3_HUMAN]	9.01	6	1	1	1	12542981	0
Q9GZZ8	Extracellular glycoprotein lacritin OS=Homo sapiens GN=LACRT PE=1 SV=1 - [LACRT_HUMAN]	7.97	1	1	1	3	0	0		F8WE98	Filamin-A (Fragment) OS=Homo sapiens GN=FLNA PE=1 SV=2 - [F8WE98_HUMAN]	1.82	7	1	1	1	0	0		A0A1W2PP80	Protein SCO2 homolog, mitochondrial (Fragment) OS=Homo sapiens OX=9606 GN=SCO2 PE=4 SV=1 - [A0A1W2PP80_HUMAN]	17.81	4	1	1	1	1.2044e+06	0
I3L112	Diacylglycerol kinase (Fragment) OS=Homo sapiens GN=DGKE PE=1 SV=1 - [I3L112_HUMAN]	7.46	2	1	1	1	0	0		P61073	C-X-C chemokine receptor type 4 OS=Homo sapiens GN=CXCR4 PE=1 SV=1 - [CXCR4_HUMAN]	1.7	2	1	1	2	1.60807e+06	1.64428e+06		A0A2P9APB3	Putative soluble lytic murein transglycosylase OS=Homo sapiens OX=9606 GN=BQ8482_330138 PE=4 SV=1 - [A0A2P9APB3_HUMAN]	3.26	1	1	1	1	5.49778e+08	0
H7BZR6	26S proteasome non-ATPase regulatory subunit 1 (Fragment) OS=Homo sapiens GN=PSMD1 PE=1 SV=1 - [H7BZR6_HUMAN]	7.32	4	1	1	1	0	0		Q08554	Desmocollin-1 OS=Homo sapiens GN=DSC1 PE=1 SV=2 - [DSC1_HUMAN]	1.68	1	1	1	1	0	0		H0YH81	ATP synthase subunit beta (Fragment) OS=Homo sapiens OX=9606 GN=ATP5F1B PE=1 SV=1 - [H0YH81_HUMAN]	5.25	3	1	1	1	1.68011e+06	0
O60814	Histone H2B type 1-K OS=Homo sapiens GN=HIST1H2BK PE=1 SV=3 - [H2B1K_HUMAN]	7.14	16	1	1	2	5.87182e+06	0		P02452	Collagen alpha-1(I) chain OS=Homo sapiens GN=COL1A1 PE=1 SV=5 - [CO1A1_HUMAN]	1.64	1	2	2	4	0	1.95321e+06		P55145	Mesencephalic astrocyte-derived neurotrophic factor OS=Homo sapiens OX=9606 GN=MANF PE=1 SV=3 - [MANF_HUMAN]	10.44	3	2	2	2	2.12791e+07	0
Q9H172	ATP-binding cassette sub-family G member 4 OS=Homo sapiens GN=ABCG4 PE=1 SV=2 - [ABCG4_HUMAN]	7.12	1	1	1	1	0	0		E7ETY4	Non-specific serine/threonine protein kinase OS=Homo sapiens GN=MARK2 PE=1 SV=1 - [E7ETY4_HUMAN]	1.57	3	1	1	3	27057644	29284168		E7EN95	Filamin-B OS=Homo sapiens OX=9606 GN=FLNB PE=1 SV=1 - [E7EN95_HUMAN]	0.62	4	1	1	1	1.25844e+06	0
Q5JQQ2	Protein DPCD (Fragment) OS=Homo sapiens GN=DPCD PE=1 SV=1 - [Q5JQQ2_HUMAN]	6.9	3	1	1	1	469061	0		Q6E0U4	Dermokine OS=Homo sapiens GN=DMKN PE=1 SV=3 - [DMKN_HUMAN]	1.47	1	1	1	2	0	0		B4DHT9	cDNA FLJ58812, highly similar to Endoplasmin (Heat shock protein 90kDa beta member 1) OS=Homo sapiens OX=9606 PE=2 SV=1 - [B4DHT9_HUMAN]	2.99	5	1	1	1	0	0
F1T0B5	Aryl-hydrocarbon-interacting protein-like 1 OS=Homo sapiens GN=AIPL1 PE=1 SV=1 - [F1T0B5_HUMAN]	6.87	4	1	1	1	2.46206e+09	0		P14923	Junction plakoglobin OS=Homo sapiens GN=JUP PE=1 SV=3 - [PLAK_HUMAN]	1.34	1	1	1	2	0	546560		A0A087X2J2	ADP-ribosylation factor-like protein 8A OS=Homo sapiens OX=9606 GN=ARL8A PE=1 SV=1 - [A0A087X2J2_HUMAN]	14.29	3	1	1	1	0	0
Q9NR96	Toll-like receptor 9 OS=Homo sapiens GN=TLR9 PE=1 SV=2 - [TLR9_HUMAN]	6.3	2	1	1	1	0	0		P15924	Desmoplakin OS=Homo sapiens GN=DSP PE=1 SV=3 - [DESP_HUMAN]	1.18	1	2	2	2	0	0		A8MUD9	60S ribosomal protein L7 OS=Homo sapiens OX=9606 GN=RPL7 PE=1 SV=1 - [A8MUD9_HUMAN]	5.29	4	1	1	1	874184	0
B5MCM7	Solute carrier family 2, facilitated glucose transporter member 11 OS=Homo sapiens GN=SLC2A11 PE=3 SV=1 - [B5MCM7_HUMAN]	6.15	5	1	1	1	0	0		Q12906	Interleukin enhancer-binding factor 3 OS=Homo sapiens GN=ILF3 PE=1 SV=3 - [ILF3_HUMAN]	1.12	1	1	1	6	172536490	185443597		S4R3A2	Fatty acid-binding protein, heart OS=Homo sapiens OX=9606 GN=FABP3 PE=1 SV=1 - [S4R3A2_HUMAN]	24.72	4	2	2	7	2.14484e+06	2.69855e+06
Q14690	Protein RRP5 homolog OS=Homo sapiens GN=PDCD11 PE=1 SV=3 - [RRP5_HUMAN]	6.04	1	11	11	27	0	0		Q5D862	Filaggrin-2 OS=Homo sapiens GN=FLG2 PE=1 SV=1 - [FILA2_HUMAN]	0.96	1	2	2	3	0	0		Q9BYR6	Keratin-associated protein 3-3 OS=Homo sapiens OX=9606 GN=KRTAP3-3 PE=1 SV=1 - [KRA33_HUMAN]	17.35	1	1	1	1	2.58096e+06	0
V9GYU8	Transcription factor COE4 (Fragment) OS=Homo sapiens GN=EBF4 PE=3 SV=1 - [V9GYU8_HUMAN]	5.65	5	1	1	1	0	0		Q02413	Desmoglein-1 OS=Homo sapiens GN=DSG1 PE=1 SV=2 - [DSG1_HUMAN]	0.95	1	1	1	3	1.86496e+06	1.42227e+06		P34096	Ribonuclease 4 OS=Homo sapiens OX=9606 GN=RNASE4 PE=1 SV=3 - [RNAS4_HUMAN]	7.48	1	1	1	3	1.11095e+06	1.22317e+06
A0A1B0GV06	Acid ceramidase (Fragment) OS=Homo sapiens GN=ASAH1 PE=1 SV=1 - [A0A1B0GV06_HUMAN]	5.5	12	1	1	2	197659	0		Q8NEP3	Dynein assembly factor 1, axonemal OS=Homo sapiens GN=DNAAF1 PE=1 SV=5 - [DAAF1_HUMAN]	0.83	1	1	1	1	0	0		J3QTB1	Stimulator of interferon genes protein (Fragment) OS=Homo sapiens OX=9606 GN=TMEM173 PE=1 SV=1 - [J3QTB1_HUMAN]	5.93	4	1	1	1	402356	0
Q9NZT1	Calmodulin-like protein 5 OS=Homo sapiens GN=CALML5 PE=1 SV=2 - [CALL5_HUMAN]	5.48	1	1	1	2	1.56774e+06	0		O15018	PDZ domain-containing protein 2 OS=Homo sapiens GN=PDZD2 PE=1 SV=4 - [PDZD2_HUMAN]	0.77	1	1	1	1	5.35645e+06	0		Q15164	Polyadenylate binding protein II (Fragment) OS=Homo sapiens OX=9606 PE=2 SV=1 - [Q15164_HUMAN]	10.36	10	1	1	1	0	0
A0A1W2PR69	Lactosylceramide alpha-2,3-sialyltransferase OS=Homo sapiens GN=ST3GAL5 PE=4 SV=1 - [A0A1W2PR69_HUMAN]	5.37	1	1	1	1	0	0		P02461	Collagen alpha-1(III) chain OS=Homo sapiens GN=COL3A1 PE=1 SV=4 - [CO3A1_HUMAN]	0.75	1	1	1	5	6.62223e+06	5.59711e+06		C9J4S4	Ras-related protein Rab-7a OS=Homo sapiens OX=9606 GN=RAB7A PE=1 SV=1 - [C9J4S4_HUMAN]	14.29	4	1	1	1	723034	0
Q96K75	Zinc finger protein 514 OS=Homo sapiens GN=ZNF514 PE=2 SV=1 - [ZN514_HUMAN]	5.25	1	1	1	1	0	0		A0A0X1KG69	InaD-like protein OS=Homo sapiens GN=PATJ PE=1 SV=1 - [A0A0X1KG69_HUMAN]	0.51	3	1	1	1	0	1.50054e+06		A6NM62	Leucine-rich repeat-containing protein 53 OS=Homo sapiens OX=9606 GN=LRRC53 PE=4 SV=2 - [LRC53_HUMAN]	1.76	1	1	1	37	0	78384446976
J3KRG2	Gasdermin-A (Fragment) OS=Homo sapiens GN=GSDMA PE=1 SV=8 - [J3KRG2_HUMAN]	5.06	2	1	1	1	0	0		A0A0D9SFK2	Unconventional myosin-XVIIIa OS=Homo sapiens GN=MYO18A PE=1 SV=1 - [A0A0D9SFK2_HUMAN]	0.49	2	1	1	1	0	331261008		Q96IE3	Similar to plectin 1, intermediate filament binding protein, 500kD (Fragment) OS=Homo sapiens OX=9606 PE=2 SV=1 - [Q96IE3_HUMAN]	1.75	3	1	1	1	916170	0
A0A0G2JMB2	Immunoglobulin heavy constant alpha 2 (Fragment) OS=Homo sapiens GN=IGHA2 PE=1 SV=1 - [A0A0G2JMB2_HUMAN]	5	2	1	1	1	0	0		E7ENN3	Nesprin-1 OS=Homo sapiens GN=SYNE1 PE=1 SV=2 - [E7ENN3_HUMAN]	0.21	3	1	1	2	0	0		K7EM02	Katanin p60 ATPase-containing subunit A-like 2 (Fragment) OS=Homo sapiens OX=9606 GN=KATNAL2 PE=1 SV=1 - [K7EM02_HUMAN]	9.38	6	1	1	1	955252	0
K7ESE8	Bleomycin hydrolase (Fragment) OS=Homo sapiens GN=BLMH PE=1 SV=1 - [K7ESE8_HUMAN]	4.76	4	1	1	1	0	0		P20930	Filaggrin OS=Homo sapiens GN=FLG PE=1 SV=3 - [FILA_HUMAN]	0.2	1	1	1	1	0	0		K7EK91	Dynein heavy chain 17, axonemal OS=Homo sapiens OX=9606 GN=DNAH17 PE=1 SV=1 - [K7EK91_HUMAN]	0.18	2	1	1	2	2.63043e+06	3.84455e+06
Q9H4B7	Tubulin beta-1 chain OS=Homo sapiens GN=TUBB1 PE=1 SV=1 - [TBB1_HUMAN]	4.66	1	1	1	1	625680445	0		A0A0A0MRA3	Titin OS=Homo sapiens GN=TTN PE=1 SV=1 - [A0A0A0MRA3_HUMAN]	0.03	3	1	1	2	1.45445e+07	1.11525e+07		Q6UXS9	Inactive caspase-12 OS=Homo sapiens OX=9606 GN=CASP12 PE=2 SV=2 - [CASPC_HUMAN]	6.16	1	1	1	10	0	1.06259e+10
H7BZ39	Ephexin-1 (Fragment) OS=Homo sapiens GN=NGEF PE=1 SV=2 - [H7BZ39_HUMAN]	4	2	1	1	1	0	0												B3KUJ2	cDNA FLJ40024 fis, clone STOMA2007745, highly similar to UBIQUITIN-ACTIVATING ENZYME E1 OS=Homo sapiens OX=9606 PE=2 SV=1 - [B3KUJ2_HUMAN]	2.96	5	1	1	1	699660	0
Q01118	Sodium channel protein type 7 subunit alpha OS=Homo sapiens GN=SCN7A PE=1 SV=2 - [SCN7A_HUMAN]	3.98	1	1	1	1	0	0												Q6IBG5	MYL6 protein OS=Homo sapiens OX=9606 GN=MYL6 PE=2 SV=1 - [Q6IBG5_HUMAN]	11.21	11	1	1	1	2.9889e+06	0
Q02509	Otoconin-90 OS=Homo sapiens GN=OC90 PE=2 SV=3 - [OC90_HUMAN]	3.85	2	1	1	1	0	0												A0A024R326	60S ribosomal protein L29 OS=Homo sapiens OX=9606 GN=RPL29 PE=1 SV=1 - [A0A024R326_HUMAN]	9.55	3	1	1	1	1.02082e+06	0
S4R3D2	Ankyrin repeat domain-containing protein 13A OS=Homo sapiens GN=ANKRD13A PE=1 SV=1 - [S4R3D2_HUMAN]	3.47	3	1	1	1	0	0												Q96B07	eIF4A2 protein OS=Homo sapiens OX=9606 PE=2 SV=1 - [Q96B07_HUMAN]	5.59	7	1	1	1	1.02523e+06	0
A0A0D9SFD2	Protein THEMIS OS=Homo sapiens GN=THEMIS PE=1 SV=1 - [A0A0D9SFD2_HUMAN]	3.38	2	1	1	3	13641845159	0												Q5T8U3	60S ribosomal protein L7a (Fragment) OS=Homo sapiens OX=9606 GN=RPL7A PE=1 SV=1 - [Q5T8U3_HUMAN]	5.76	2	1	1	1	1.06146e+06	0
F5GX59	Zonadhesin OS=Homo sapiens GN=ZAN PE=4 SV=2 - [F5GX59_HUMAN]	3.15	6	1	1	1	0	0												F8WD59	40S ribosomal protein SA (Fragment) OS=Homo sapiens OX=9606 GN=RPSA PE=1 SV=2 - [F8WD59_HUMAN]	14.66	6	1	1	1	895151	0
Q8N7P7	Uncharacterized protein FLJ40521 OS=Homo sapiens PE=2 SV=1 - [YH007_HUMAN]	3.1	1	1	1	1	0	0												O14556	Glyceraldehyde-3-phosphate dehydrogenase, testis-specific OS=Homo sapiens OX=9606 GN=GAPDHS PE=1 SV=2 - [G3PT_HUMAN]	2.7	1	1	1	4	1.30483e+06	1.84026e+06
B4DLC8	Signal transducer and activator of transcription 2 OS=Homo sapiens GN=STAT2 PE=1 SV=1 - [B4DLC8_HUMAN]	2.83	2	1	1	1	0	0												O60814	Histone H2B type 1-K OS=Homo sapiens OX=9606 GN=HIST1H2BK PE=1 SV=3 - [H2B1K_HUMAN]	10.32	17	1	1	1	2.73772e+06	0
Q9H2C8	Olfactory receptor 51V1 OS=Homo sapiens GN=OR51V1 PE=3 SV=2 - [O51V1_HUMAN]	2.8	1	1	1	1	0	0												A0A2P9ATK7	Uncharacterized protein OS=Homo sapiens OX=9606 GN=BQ8482_440001 PE=4 SV=1 - [A0A2P9ATK7_HUMAN]	28.79	1	1	1	1	409254	0
P29508	Serpin B3 OS=Homo sapiens GN=SERPINB3 PE=1 SV=2 - [SPB3_HUMAN]	2.56	1	1	1	1	0	0												B4E2G7	cDNA FLJ58354, highly similar to Protein G7c OS=Homo sapiens OX=9606 PE=2 SV=1 - [B4E2G7_HUMAN]	2.62	7	1	1	1	3.42302e+06	0
Q16610	Extracellular matrix protein 1 OS=Homo sapiens GN=ECM1 PE=1 SV=2 - [ECM1_HUMAN]	2.41	1	1	1	1	450667	0												A0A2P9AQU5	High-affinity phosphate transport protein (ABC superfamily, atp_bind) OS=Homo sapiens OX=9606 GN=pstB PE=4 SV=1 - [A0A2P9AQU5_HUMAN]	3.69	1	1	1	1	691283	0
A0A087X1J6	Golgin subfamily A member 6-like protein 22 OS=Homo sapiens GN=GOLGA6L22 PE=4 SV=1 - [A0A087X1J6_HUMAN]	2.37	4	1	1	1	1.01636e+08	0												A0A2P9AL90	Uncharacterized protein OS=Homo sapiens OX=9606 GN=BQ8482_220079 PE=4 SV=1 - [A0A2P9AL90_HUMAN]	1.55	1	1	1	1	1.82077e+06	0
P0DMV8	Heat shock 70 kDa protein 1A OS=Homo sapiens GN=HSPA1A PE=1 SV=1 - [HS71A_HUMAN]	1.87	4	1	1	1	0	0												Q7Z5P9	Mucin-19 OS=Homo sapiens OX=9606 GN=MUC19 PE=1 SV=3 - [MUC19_HUMAN]	0.23	1	1	1	6	3.89041e+07	6.79243e+07
P38646	Stress-70 protein, mitochondrial OS=Homo sapiens GN=HSPA9 PE=1 SV=2 - [GRP75_HUMAN]	1.77	1	1	1	2	0	0												Q5VSQ6	Procollagen-proline, 2-oxoglutarate 4-dioxygenase (Proline 4-hydroxylase), alpha polypeptide I variant (Fragment) OS=Homo sapiens OX=9606 GN=P4HA1 PE=2 SV=1 - [Q5VSQ6_HUMAN]	3.56	1	1	1	1	2.64117e+08	0
O75342	Arachidonate 12-lipoxygenase, 12R-type OS=Homo sapiens GN=ALOX12B PE=1 SV=1 - [LX12B_HUMAN]	1.71	1	1	1	2	0	0												J3KS13	Clathrin heavy chain 1 OS=Homo sapiens OX=9606 GN=CLTC PE=1 SV=1 - [J3KS13_HUMAN]	1.8	3	1	1	1	520243	0
Q8IYU8	Calcium uptake protein 2, mitochondrial OS=Homo sapiens GN=MICU2 PE=1 SV=2 - [MICU2_HUMAN]	1.61	1	1	1	1	4.47602e+06	0												H7BXY3	Putative ATP-dependent RNA helicase DHX30 OS=Homo sapiens OX=9606 GN=DHX30 PE=1 SV=1 - [H7BXY3_HUMAN]	1.63	2	2	2	2	833468	0
O00478	Butyrophilin subfamily 3 member A3 OS=Homo sapiens GN=BTN3A3 PE=1 SV=1 - [BT3A3_HUMAN]	1.37	1	1	1	1	1.33018e+07	0												E7ENY2	TRAF family member-associated NF-kappa-B activator (Fragment) OS=Homo sapiens OX=9606 GN=TANK PE=1 SV=1 - [E7ENY2_HUMAN]	8.95	8	1	1	1	828927	0
Q08188	Protein-glutamine gamma-glutamyltransferase E OS=Homo sapiens GN=TGM3 PE=1 SV=4 - [TGM3_HUMAN]	1.3	1	1	1	1	1.19552e+06	0												Q59H44	Lymphocyte antigen 75 variant (Fragment) OS=Homo sapiens OX=9606 PE=2 SV=1 - [Q59H44_HUMAN]	1.72	2	1	1	1	1.79951e+09	0
Q9UI33	Sodium channel protein type 11 subunit alpha OS=Homo sapiens GN=SCN11A PE=1 SV=2 - [SCNBA_HUMAN]	1.28	1	1	1	1	3.95448e+08	0												A0A024R528	Interleukin-1 OS=Homo sapiens OX=9606 GN=IL1RN PE=3 SV=1 - [A0A024R528_HUMAN]	4.9	2	1	1	1	1.03547e+06	0
K7EQ54	Lysine-specific demethylase 4B (Fragment) OS=Homo sapiens GN=KDM4B PE=1 SV=2 - [K7EQ54_HUMAN]	1.28	2	1	1	1	0	0												A0A2P9AVW5	30S ribosomal subunit protein S3 OS=Homo sapiens OX=9606 GN=rpsC PE=3 SV=1 - [A0A2P9AVW5_HUMAN]	3.32	1	1	1	3	640513	886352
Q9UI17	Dimethylglycine dehydrogenase, mitochondrial OS=Homo sapiens GN=DMGDH PE=1 SV=2 - [M2GD_HUMAN]	1.27	1	1	1	1	0	0												Q8IYW2	Cilia- and flagella-associated protein 46 OS=Homo sapiens OX=9606 GN=CFAP46 PE=2 SV=3 - [CFA46_HUMAN]	0.29	1	1	1	1	602117	0
Q5VXI4	Rho guanine nucleotide exchange factor 10-like protein OS=Homo sapiens GN=ARHGEF10L PE=1 SV=2 - [Q5VXI4_HUMAN]	1.24	2	1	1	1	1.37866e+06	0												Q5MIL4	Chemokine receptor 4 (Fragment) OS=Homo sapiens OX=9606 GN=CXCR4 PE=2 SV=1 - [Q5MIL4_HUMAN]	9.38	5	1	1	2	7.91359e+06	8.78271e+06
Q5TB80	Centrosomal protein of 162 kDa OS=Homo sapiens GN=CEP162 PE=1 SV=2 - [CE162_HUMAN]	1.14	1	1	1	1	1.08604e+07	0												A0A2P9AEP7	Exodeoxyribonuclease 7 small subunit OS=Homo sapiens OX=9606 GN=xseB PE=3 SV=1 - [A0A2P9AEP7_HUMAN]	12.05	1	1	1	1	1.82021e+06	0
B8ZZW2	GRIP and coiled-coil domain-containing protein 2 (Fragment) OS=Homo sapiens GN=GCC2 PE=1 SV=1 - [B8ZZW2_HUMAN]	0.98	2	1	1	1	0	0												F8W062	Phospholipase A(2) OS=Homo sapiens OX=9606 GN=PLA2G1B PE=1 SV=1 - [F8W062_HUMAN]	6.72	2	1	1	7	5.91007e+07	38771069
Q15858	Sodium channel protein type 9 subunit alpha OS=Homo sapiens GN=SCN9A PE=1 SV=3 - [SCN9A_HUMAN]	0.96	1	1	1	1	0	0												Q59FA7	Serine/threonine protein kinase 11 variant (Fragment) OS=Homo sapiens OX=9606 PE=2 SV=1 - [Q59FA7_HUMAN]	1.78	7	1	1	1	1.03779e+06	0
A4D1P6	WD repeat-containing protein 91 OS=Homo sapiens GN=WDR91 PE=1 SV=2 - [WDR91_HUMAN]	0.94	1	1	1	2	879795	0												C9JA05	Immunoglobulin J chain (Fragment) OS=Homo sapiens OX=9606 GN=JCHAIN PE=1 SV=1 - [C9JA05_HUMAN]	17.14	4	1	1	1	872035	0
P55060	Exportin-2 OS=Homo sapiens GN=CSE1L PE=1 SV=3 - [XPO2_HUMAN]	0.82	1	1	1	1	0	0												B2MV14	Truncated lactoferrin OS=Homo sapiens OX=9606 GN=LTF PE=3 SV=1 - [B2MV14_HUMAN]	3.25	15	2	2	2	3.81399e+06	925581
A0A0U1RR18	Solute carrier family 12 member 7 (Fragment) OS=Homo sapiens GN=SLC12A7 PE=1 SV=1 - [A0A0U1RR18_HUMAN]	0.81	3	1	1	2	1.51959e+09	0												K7EMV3	Histone H3 OS=Homo sapiens OX=9606 GN=H3F3B PE=1 SV=1 - [K7EMV3_HUMAN]	17.39	16	2	2	3	892049	0
Q96MR6	Cilia- and flagella-associated protein 57 OS=Homo sapiens GN=CFAP57 PE=2 SV=3 - [CFA57_HUMAN]	0.8	2	1	1	3	1.91086e+07	0												A0A075B6Z2	T cell receptor alpha joining 56 (Fragment) OS=Homo sapiens OX=9606 GN=TRAJ56 PE=4 SV=1 - [A0A075B6Z2_HUMAN]	38.1	2	1	1	2	7.66666e+09	0
P42345	Serine/threonine-protein kinase mTOR OS=Homo sapiens GN=MTOR PE=1 SV=1 - [MTOR_HUMAN]	0.78	1	1	1	1	0	0												Q09666	Neuroblast differentiation-associated protein AHNAK OS=Homo sapiens OX=9606 GN=AHNAK PE=1 SV=2 - [AHNK_HUMAN]	1.68	4	1	1	2	439427	0
Q9C0H5	Rho GTPase-activating protein 39 OS=Homo sapiens GN=ARHGAP39 PE=1 SV=2 - [RHG39_HUMAN]	0.74	1	1	1	5	3.2397e+07	0												B4E1S2	Annexin OS=Homo sapiens OX=9606 GN=ANXA4 PE=1 SV=1 - [B4E1S2_HUMAN]	7.75	7	1	1	1	602621	0
Q92538	Golgi-specific brefeldin A-resistance guanine nucleotide exchange factor 1 OS=Homo sapiens GN=GBF1 PE=1 SV=2 - [GBF1_HUMAN]	0.65	1	1	1	1	0	0												L0R5A1	Alternative protein CSF2RB OS=Homo sapiens OX=9606 GN=CSF2RB PE=4 SV=1 - [L0R5A1_HUMAN]	7.41	1	1	1	3	1.57371e+09	2.29061e+09
Q9NR48	Histone-lysine N-methyltransferase ASH1L OS=Homo sapiens GN=ASH1L PE=1 SV=2 - [ASH1L_HUMAN]	0.64	1	1	1	1	141988	0												Q8TC04	Keratin 23 (Histone deacetylase inducible) OS=Homo sapiens OX=9606 GN=KRT23 PE=2 SV=1 - [Q8TC04_HUMAN]	2.13	1	1	1	4	3.90551e+07	6.55018e+07
Q3B7T1	Erythroid differentiation-related factor 1 OS=Homo sapiens GN=EDRF1 PE=1 SV=1 - [EDRF1_HUMAN]	0.57	1	1	1	1	329698	0												P49411	Elongation factor Tu, mitochondrial OS=Homo sapiens OX=9606 GN=TUFM PE=1 SV=2 - [EFTU_HUMAN]	1.55	1	1	1	3	2.47868e+06	2.28916e+06
Q86TB3	Alpha-protein kinase 2 OS=Homo sapiens GN=ALPK2 PE=2 SV=3 - [ALPK2_HUMAN]	0.37	1	1	1	1	2.98618e+06	0												F8VR69	60S ribosomal protein L6 (Fragment) OS=Homo sapiens OX=9606 GN=RPL6 PE=1 SV=8 - [F8VR69_HUMAN]	14.29	8	1	1	1	1.11326e+06	0
																				Q9H7I8	FLJ00096 protein (Fragment) OS=Homo sapiens OX=9606 GN=FLJ00096 PE=2 SV=1 - [Q9H7I8_HUMAN]	12.5	1	1	1	1	1.45697e+07	0
																				Q658M9	Uncharacterized protein DKFZp666K145 (Fragment) OS=Homo sapiens OX=9606 GN=DKFZp666K145 PE=2 SV=1 - [Q658M9_HUMAN]	10.95	1	1	1	1	0	0
																				J3KN75	TBC1 domain family member 8B OS=Homo sapiens OX=9606 GN=TBC1D8B PE=1 SV=1 - [J3KN75_HUMAN]	2.33	2	1	1	1	1480605548	0
																				A0A2P9AQL1	Efflux transporter, RND family, MFP subunit OS=Homo sapiens OX=9606 GN=BQ8482_350081 PE=4 SV=1 - [A0A2P9AQL1_HUMAN]	1.78	1	1	1	1	0	0
																				A0A0D9SFD2	Protein THEMIS OS=Homo sapiens OX=9606 GN=THEMIS PE=1 SV=1 - [A0A0D9SFD2_HUMAN]	3.38	2	1	1	7	0	1.06259e+10
																				Q9H1I6	Mutant beta-globin (Fragment) OS=Homo sapiens OX=9606 GN=HBB PE=3 SV=1 - [Q9H1I6_HUMAN]	41.94	37	1	1	4	0	1.54648e+06
																				Q8TE73	Dynein heavy chain 5, axonemal OS=Homo sapiens OX=9606 GN=DNAH5 PE=1 SV=3 - [DYH5_HUMAN]	0.74	6	2	2	3	0	1.38018e+08
																				J3KP89	Adenylate kinase 9 OS=Homo sapiens OX=9606 GN=AK9 PE=1 SV=1 - [J3KP89_HUMAN]	2.58	2	1	1	3	0	368631004
																				A0A2P9AKD9	Regulatory protein, P-II 2, for nitrogen assimilation by glutamine synthetase, regulates GlnL (NRII) and GlnE (ATase) OS=Homo sapiens OX=9606 GN=glnK PE=3 SV=1 - [A0A2P9AKD9_HUMAN]	9.82	1	1	1	2	0	1.52662e+06
																				K7ERT1	DNA fragmentation factor subunit alpha OS=Homo sapiens OX=9606 GN=DFFA PE=1 SV=1 - [K7ERT1_HUMAN]	11.32	1	1	1	2	0	3.56023e+07
																				A0A087WTG3	Cullin-3 OS=Homo sapiens OX=9606 GN=CUL3 PE=1 SV=1 - [A0A087WTG3_HUMAN]	5.56	1	1	1	3	0	2.9537e+06
																				H7BZR6	26S proteasome non-ATPase regulatory subunit 1 (Fragment) OS=Homo sapiens OX=9606 GN=PSMD1 PE=1 SV=1 - [H7BZR6_HUMAN]	7.32	7	1	1	2	0	6.55561e+07
																				A7BI36	p180/ribosome receptor OS=Homo sapiens OX=9606 GN=RRBP1 PE=2 SV=2 - [A7BI36_HUMAN]	3.7	2	1	2	2	0	1.17926e+06
																				B2RE39	cDNA, FLJ96908, highly similar to Homo sapiens peptidylprolyl isomerase (cyclophilin)-like 6 (PPIL6), mRNA OS=Homo sapiens OX=9606 PE=2 SV=1 - [B2RE39_HUMAN]	6.11	2	1	1	1	0	0
																				P10599	Thioredoxin OS=Homo sapiens OX=9606 GN=TXN PE=1 SV=3 - [THIO_HUMAN]	12.38	1	1	1	1	0	1.09335e+06
																				P23490	Loricrin OS=Homo sapiens OX=9606 GN=LOR PE=1 SV=2 - [LORI_HUMAN]	4.17	3	1	1	1	0	2.08797e+06
																				A0A2P9ABI3	Tryptophan synthase beta chain OS=Homo sapiens OX=9606 GN=trpB PE=3 SV=1 - [A0A2P9ABI3_HUMAN]	3.61	1	1	1	1	0	0
																				Q7Z4N8	Prolyl 4-hydroxylase subunit alpha-3 OS=Homo sapiens OX=9606 GN=P4HA3 PE=1 SV=1 - [P4HA3_HUMAN]	4.23	1	1	1	1	0	0
																				Q99691	PERB11.1 protein (Fragment) OS=Homo sapiens OX=9606 GN=PERB11.1 PE=4 SV=1 - [Q99691_HUMAN]	11.49	1	1	1	1	0	0
																				B3KM50	cDNA FLJ10310 fis, clone NT2RM2000322, highly similar to Homo sapiens KIAA0859 protein OS=Homo sapiens OX=9606 PE=2 SV=1 - [B3KM50_HUMAN]	5.95	5	1	1	1	0	1.69969e+06
																				O14782	Kinesin-like protein KIF3C OS=Homo sapiens OX=9606 GN=KIF3C PE=1 SV=3 - [KIF3C_HUMAN]	1.26	1	1	1	1	0	0
																				P08842	Steryl-sulfatase OS=Homo sapiens OX=9606 GN=STS PE=1 SV=2 - [STS_HUMAN]	3.09	1	1	1	1	0	0
																				A0A140VKE5	Sulfhydryl oxidase OS=Homo sapiens OX=9606 GN=QSCN6 PE=2 SV=1 - [A0A140VKE5_HUMAN]	2.15	4	1	1	1	0	1.06841e+06
																				A0A2H4FZ35	MHC class I antigen (Fragment) OS=Homo sapiens OX=9606 GN=HLA-B PE=3 SV=1 - [A0A2H4FZ35_HUMAN]	11.6	1	1	1	1	0	1.83479e+08
																				A0A2P9AR73	Uncharacterized protein OS=Homo sapiens OX=9606 GN=BQ8482_360061 PE=4 SV=1 - [A0A2P9AR73_HUMAN]	2.7	1	1	1	1	0	0
																				Q9BSL6	LRRFIP1 protein OS=Homo sapiens OX=9606 GN=LRRFIP1 PE=2 SV=1 - [Q9BSL6_HUMAN]	9.52	2	1	1	1	0	604502
																				P59665	Neutrophil defensin 1 OS=Homo sapiens OX=9606 GN=DEFA1 PE=1 SV=1 - [DEF1_HUMAN]	9.57	2	1	1	1	0	1.19004e+06
																				F5GZF6	Tyrosine-protein kinase STYK1 (Fragment) OS=Homo sapiens OX=9606 GN=STYK1 PE=4 SV=1 - [F5GZF6_HUMAN]	55.38	5	1	1	1	0	0
																				E5RK02	Exostosin-like 3 (Fragment) OS=Homo sapiens OX=9606 GN=EXTL3 PE=1 SV=8 - [E5RK02_HUMAN]	23.36	1	1	1	1	0	0
																				A0A2R8YDX6	Collagen type IV alpha-3-binding protein (Fragment) OS=Homo sapiens OX=9606 GN=COL4A3BP PE=1 SV=1 - [A0A2R8YDX6_HUMAN]	11.43	14	1	1	1	0	0
																				B2R983	cDNA, FLJ94267, highly similar to Homo sapiens glutathione S-transferase omega 1 (GSTO1), mRNA OS=Homo sapiens OX=9606 PE=2 SV=1 - [B2R983_HUMAN]	9.54	1	1	1	1	0	1.39396e+08
																				A0A0A0MRN4	DBIRD complex subunit ZNF326 OS=Homo sapiens OX=9606 GN=ZNF326 PE=1 SV=1 - [A0A0A0MRN4_HUMAN]	2.64	2	1	1	1	0	6.14952e+08
